# Supplementary material for: Salmonella enterica exploits the auxin signaling pathway to overcome stomatal immunity
Source: PLoS Pathog. 2025 Nov 17;21(11):e1013662. doi: 10.1371/journal.ppat.1013662 (PMC12622826; doi:10.1371/journal.ppat.1013662)
Supplement: S1 Dataset — Leaf wash was sampled in four biological replicates at 4 hours post inoculation. Average peak heights of each metabolite and the value of individual biological replicates (BR) are shown in different columns. The statistical significance was determined using ANOVA and Fisher’s LSD post-hoc analysis and the significance was defined with the false discover rate (FDR) p-value < 0.05. All significantly accumulated metabolites are highlighted in red. Classification was assigned based on PubChem database with respective KEGG identification number using the R package omu 1.1 [79]. (XLSX) [file ppat.1013662.s001.xlsx]

## Sheet: Sheet1
Dataset S1. All primary metabolites detected in the leaf washes of the Arabidopsis ecotype Col-0 when inoculated with Pst DC3000, STm 14028s, or mock solution. Leaf wash was sampled in four biological replicates at 4 hours post inoculation. Average peak heights of each metabolite and the value of individual biological replicates (BR) are shown in different columns. The statistical significance wa…
Metabolite information							ANOVA and Fisher's LSD post-hoc		Average peak heights of each metabolite			Mock 4 hr				Pst DC3000 4 hr				STm 14028s 4 hr
Metabolite	KEGG ID	Class	Subclass_1	Subclass_2	Subclass_3	Subclass_4	P-value	FDR P-value	Mock 4 hr	Pst DC3000 4 hr	STm 14028s 4 hr	BR1	BR2	BR3	BR4	BR1	BR2	BR3	BR4	BR1	BR2	BR3	BR4
1-methylgalactose	NA	NA	NA	NA	NA	NA	0.050751	0.1535	53863	28958.8	17016.5	32468	101278	20235	61471	17341	32503	34382	31609	14499	10167	24349	19051
1,3-diaminopropane	C00986	Peptides	none	Amines	none	none	2.6366e-05	0.00082675	711	3642.75	1887.5	710	801	875	458	3629	2731	5239	2972	1605	2190	1666	2089
1,5-anhydroglucitol	C07326	Carbohydrates	Monosaccharides	Sugar alcohols	none	none	0.035228	0.11805	2147.25	2045	2828.25	2114	1646	2108	2721	1988	2070	1638	2484	3076	2831	2504	2902
2-deoxytetronic acid	NA	Organic acids	Carboxylic acids	none	none	none	0.0066346	0.044809	2045	2135.25	4402.25	1693	2629	2425	1433	1544	1586	3158	2253	3466	5029	3599	5515
2-hydroxyglutaric acid	C02630	Organic acids	none	none	none	none	0.7613	0.8461	1202	1844	2180.25	1440	1650	268	1450	2608	404	1679	2685	3257	289	2313	2862
2-methylglyceric acid	NA	Lipids	Fatty acyls	Fatty Acids and Conjugates	none	none	3.3222e-05	0.00097229	1903	2218.25	6538.25	2003	2058	2027	1524	2139	2069	3116	1549	7432	7651	5258	5812
3-hydroxypropionic acid	C01013	Organic acids	Carboxylic acids	Hydroxycarboxylic acids	none	none	0.21728	0.41764	6752.25	9089.25	6960.5	5584	7010	10344	4071	9296	8854	11041	7166	7458	6874	5456	8054
3,4-dihydroxybenzoic acid	C00230	NA	NA	NA	NA	NA	0.24206	0.43635	1042.25	1642.5	2503.25	926	902	1296	1045	1778	1986	1691	1115	852	1910	5792	1459
3,6-anhydro-D-galactose	C06474	Carbohydrates	Monosaccharides	Aldoses	none	none	0.085796	0.22554	1967	1180.5	772.25	835	3953	1568	1512	795	1290	1634	1003	618	626	658	1187
4-aminobutyric acid	C00334	Lipids	Fatty acyls	Fatty Acids and Conjugates	Amino fatty acids	none	0.017363	0.076994	102808	47400.5	45891.5	137134	81853	73947	118299	49216	53458	20833	66095	54325	32082	47914	49245
4-hydroxybenzoate	C00156	Organic acids	Carboxylic acids	none	none	none	0.46727	0.63312	1346.75	1446.75	1820.5	1337	1372	1597	1081	1606	1463	2247	471	1472	1879	1614	2317
5-aminovaleric acid	C00431	Lipids	Fatty acyls	Fatty Acids and Conjugates	Amino fatty acids	none	0.00012706	0.0025354	887	2846.75	6575.25	1232	731	900	685	1486	2972	4197	2732	5898	3731	9594	7078
6-deoxyglucose	C08352	Carbohydrates	Monosaccharides	none	none	none	0.26963	0.46971	13282	11731	6324.5	20002	13399	12853	6874	2812	17575	9831	16706	8424	3518	8514	4842
6-hydroxynicotinic acid	C01020	Phytochemical compounds	Alkaloids	Alkaloids derived from nicotinic acid	Pyridine alkaloids	none	0.016333	0.075474	1421.25	885.75	658	2189	1219	953	1324	1085	890	545	1023	561	775	586	710
acetoacetate	C00164	Lipids	Fatty acyls	Fatty Acids and Conjugates	Oxo fatty acids	none	0.012262	0.066458	1912	2876	2794.5	1703	1689	2717	1539	2608	3057	3085	2754	3310	2350	2654	2864
aconitic acid	C00417	Organic acids	Carboxylic acids	Tricarboxylic acids	none	none	0.02934	0.10822	12494	9856.75	5309	14920	9850	9538	15668	9477	11215	5334	13401	9204	2530	5543	3959
adenine	C00147	Nucleic acids	Bases	Purines	none	none	0.23566	0.43106	807.25	1064.75	3199.5	1763	819	234	413	306	1184	386	2383	2439	397	6830	3132
adenosine	C00212	Nucleic acids	Nucleosides	Ribonucleosides	none	none	7.2369e-06	0.00028882	9342	3412	28868.2	9102	8197	9557	10512	2454	3401	2237	5556	35270	19969	33260	26974
adenosine-5-monophosphate	C00020	Nucleic acids	Nucleotides	Ribonucleotides	none	none	0.011289	0.06195	1280	6249.5	1514.75	1761	374	2435	550	8070	4800	5309	6819	4060	755	662	582
adipic acid	C06104	Organic acids	Carboxylic acids	Dicarboxylic acids	none	none	0.73489	0.83564	16878.8	15755.2	19214.5	17015	18810	18313	13377	8699	13893	24710	15719	10375	27846	16280	22357
alanine	C00041	Peptides	Amino acids	Common amino acids	none	none	0.34002	0.53694	284345	229638	247035	332917	254265	259810	290389	181767	174565	220417	341803	208867	203525	264007	311740
alpha-ketoglutarate	C00026	Organic acids	Carboxylic acids	2-Oxocarboxylic acids	none	none	0.40186	0.57653	3678.25	9310.5	3898.5	5564	2399	1779	4971	2976	18275	2344	13647	3008	946	2584	9056
arabitol	C01904	NA	NA	NA	NA	NA	0.0011432	0.011671	3123.5	2646.5	5898	3768	3912	2116	2698	2830	2167	2986	2603	5173	6247	4906	7266
asparagine	C00152	Peptides	Amino acids	Common amino acids	none	none	0.024012	0.095086	2836.75	1173.5	584.5	5561	3415	1043	1328	640	976	1110	1968	423	316	535	1064
aspartic acid	C00049	Peptides	Amino acids	Common amino acids	none	none	0.032621	0.11457	391250	307342	196542	358491	521720	361780	323007	266369	254262	222826	485912	116775	158137	243726	267530
azelaic acid	C08261	Lipids	Fatty acyls	Fatty Acids and Conjugates	Dicarboxylic acids	none	0.95063	0.95717	1639.5	1633.25	1826.5	1360	1762	2184	1252	1857	1147	1886	1643	1709	1327	1209	3061
beta-alanine	C00099	Peptides	Amino acids	Other amino acids	none	none	0.56098	0.71432	8220	7758.25	4665.25	9333	8307	967	14273	6026	5717	7558	11732	4130	1124	5448	7959
beta-gentiobiose	C08240	Carbohydrates	Oligosaccharides	Disaccharides	none	none	0.083155	0.22124	1278	1038.5	786.75	999	1754	1087	1272	1216	1129	758	1051	921	455	1023	748
butyrolactam	NA	NA	NA	NA	NA	NA	0.77586	0.8515	14697	14265.5	16326	10851	15949	14661	17327	23718	10340	10544	12460	17100	13047	11611	23546
cadaverine	C01672	Peptides	Amines	none	none	none	3.4076e-11	1.4959e-08	859.75	1143.75	929553	999	1075	747	618	780	925	1607	1263	1113121	782848	812292	1009950
cellobiose	C01971	Carbohydrates	Polysaccharides	Disaccharides	none	none	0.00024976	0.0040609	2152.5	2971	6285.5	2877	2581	1466	1686	2238	3718	2944	2984	7039	6151	6496	5456
cis-sinapinic acid	C00482	Phytochemical compounds	Phenylpropanoids	Monolignols	Sinapate derivatives	none	0.70438	0.81454	825.5	1051.25	936.25	712	778	846	966	818	1551	793	1043	811	375	1686	873
citramalic acid	C00815	Organic acids	Carboxylic acids	Acids, Acyclic	Dicarboxylic Acids	NA	0.00085584	0.0093928	2358	3091.75	1459.25	2526	2521	2069	2316	2682	3971	2986	2728	1925	1520	1055	1337
citric acid	C00158	Organic acids	Carboxylic acids	Tricarboxylic acids	none	none	0.0154	0.072224	1967962	1.56663e+06	778215	2258272	1724763	1448747	2440066	1563455	2022070	875887	1805102	1373439	563214	793046	383161
dehydroabietic acid	C12078	Lipids	Prenol Lipids	Isoprenoids	C20 isoprenoids (diterpenes)	Abietane diterpenoids	0.22728	0.42407	924.75	1503.25	1072	661	1021	1330	687	1416	1341	2324	932	942	1377	600	1369
deoxypentitol	NA	NA	NA	NA	NA	NA	0.35683	0.54553	1089.25	845.75	2577.5	2459	830	165	903	202	512	313	2356	1834	406	6426	1644
digalacturonic acid	C02273	Carbohydrates	Monosaccharides	Sugar acids	none	none	0.18585	0.37948	764	655	546.5	1052	745	595	664	739	552	472	857	638	538	508	502
dodecanol	C02277	Lipids	Fatty acyls	Fatty alcohols	none	none	0.15377	0.33065	2131.5	2831	1819	2430	2468	2651	977	2869	2292	3008	3155	1705	2150	1361	2060
erythritol	C00503	Carbohydrates	Monosaccharides	Sugar alcohols	none	none	0.3459	0.54427	7560.75	7200.5	5947	7226	6329	10685	6003	7851	6487	6143	8321	7394	3768	6170	6456
erythrose	C01796	Carbohydrates	Monosaccharides	Aldoses	none	none	0.021779	0.0902	6252	9820.25	4447	5864	8904	3386	6854	8408	11176	7902	11795	3293	3810	3328	7357
ethanolamine	C00189	Peptides	Amines	Biogenic amines	none	none	0.089469	0.23241	257107	162007	321343	329081	206021	193608	299717	220258	148944	40786	238040	354105	274983	290920	365363
fructose	C02336	Carbohydrates	Monosaccharides	none	none	none	0.070043	0.19339	168574	78740	76164.2	224792	115020	96146	238339	69522	76207	34180	135051	77722	44011	111702	71222
fructose-6-phosphate	C05345	NA	NA	NA	NA	NA	0.33053	0.53445	1994.25	2643.75	1911	3243	1660	1479	1595	2020	2440	2305	3810	1645	1168	2690	2141
fucose	C02095	Carbohydrates	Monosaccharides	Deoxy sugars	none	none	0.022165	0.09094	10659.2	11018.2	7479.25	11780	10127	10882	9848	10421	13276	8075	12301	7483	5577	8057	8800
fumaric acid	C00122	Organic acids	Carboxylic acids	Dicarboxylic acids	none	none	0.04015	0.13056	1.29434e+06	772680	596788	1133201	944105	1455230	1644811	733894	771122	416824	1168880	842240	314473	769120	461317
galactinol	C01235	Carbohydrates	Monosaccharides	Sugar alcohols	none	none	0.035018	0.11805	352601	248822	141834	445180	247887	276109	441227	242627	335500	100830	316330	175645	87992	163307	140391
galactonic acid	C00880	Carbohydrates	Monosaccharides	Sugar acids	none	none	0.024578	0.095483	5226.75	4537.75	2139.5	4864	3776	5635	6632	4921	5361	2407	5462	909	1303	3899	2447
galactose	C00984	Carbohydrates	Monosaccharides	none	none	none	0.48996	0.65577	25584.5	17464.2	18441.2	36590	20732	12767	32249	14208	15621	11440	28588	32820	8632	16710	15603
glucoheptulose	C02076	Carbohydrates	Monosaccharides	Ketoses	none	none	0.69982	0.81454	2664.25	2979.75	2157.25	185	3499	3322	3651	2879	4461	2089	2490	2507	1476	2582	2064
gluconic acid	C00800	Carbohydrates	none	none	none	none	0.063297	0.17847	2095.75	5549.5	1360	2521	1386	1970	2506	5531	6706	1990	7971	112	1160	2517	1651
gluconic acid lactone	C00198	Carbohydrates	Lactones	none	none	none	0.096864	0.23896	720.5	1007	401.75	376	695	1031	780	1355	355	906	1412	528	255	485	339
glucose	C00221	Carbohydrates	Monosaccharides	none	none	none	0.015209	0.072224	44789.5	16609.5	11399.2	57602	38643	19522	63391	10636	9687	15923	30192	4642	10509	19056	11390
glucose-6-phosphate	C00092	NA	NA	NA	NA	NA	0.74643	0.84021	3347	3224.25	4094.25	7399	2072	1856	2061	1987	5087	1325	4498	2347	2657	4257	7116
glutamic acid	C00025	Peptides	Amino acids	Common amino acids	none	none	0.4281	0.59935	20410.8	15665	60888.2	45671	14730	830	20412	1069	8907	4156	48528	33288	2926	119030	88309
glutamine	C00064	Peptides	Amino acids	Common amino acids	none	none	0.4301	0.59935	2576.75	1267	6102.5	5574	3140	971	622	916	1094	1570	1488	957	986	13746	8721
glutaric acid	C00489	Lipids	Fatty acyls	Fatty Acids and Conjugates	Dicarboxylic acids	none	0.15184	0.32836	880.5	1536.5	1165.75	929	1090	965	538	1697	898	2232	1319	1060	1319	706	1578
glyceric acid	C00258	Carbohydrates	Monosaccharides	Sugar acids	none	none	0.046552	0.14494	43704.5	40586.5	25859	52367	33100	58733	30618	36655	40517	38368	46806	31541	18438	18212	35245
glycerol-3-galactoside	C05401	Lipids	none	none	none	none	0.094902	0.23724	142316	143270	81830	181895	120664	116021	150684	122872	232732	67071	150405	89783	83629	92325	61583
glycerol-alpha-phosphate	C03189	Lipids	none	none	none	none	0.0052558	0.038153	3938.75	5618	12938.5	4741	3388	3253	4373	5990	6220	1888	8374	14429	11412	14420	11493
glycine	C00037	Peptides	Amino acids	Common amino acids	none	none	0.83635	0.88048	23338.2	23140.2	25067.8	24512	29523	18065	21253	16505	11264	46987	17805	13461	23527	28623	34660
glycolic acid	C00160	Organic acids	none	none	none	none	0.34915	0.54553	7503.75	7593.75	9406	6161	9573	10007	4274	8402	5693	9058	7222	9319	8969	8262	11074
guanine	C00242	Nucleic acids	Bases	Purines	none	none	0.10485	0.25153	673.75	742.75	3298.5	1075	899	158	563	229	1011	388	1343	3564	413	5066	4151
guanosine	C00387	Nucleic acids	Nucleosides	Ribonucleosides	none	none	7.0729e-06	0.00028882	1833.5	1027	17788.8	2106	2562	961	1705	644	1066	1115	1283	24971	9127	20504	16553
hypoxanthine	C00262	Phytochemical compounds	Alkaloids	Others	Purine alkaloids	none	0.79203	0.86279	1795.75	1468.25	3974	1973	1640	1613	1957	1507	1929	816	1621	3670	200	4950	7076
inosine	C00294	Nucleic acids	Nucleosides	none	none	none	0.1587	0.33786	1187.5	1094.25	3213.75	480	3103	258	909	597	879	2161	740	2185	984	2660	7026
inulotriose	C01355	NA	NA	NA	NA	NA	0.75812	0.8461	922	412.5	448.25	226	2764	326	372	150	464	810	226	174	360	954	305
isocitric acid	C00451	NA	NA	NA	NA	NA	0.028328	0.10596	24510.8	21613.8	12054.5	27792	19355	21070	29826	21762	26000	12014	26679	18795	9233	12948	7242
isoleucine	C00407	Peptides	Amino acids	Common amino acids	none	none	7.3e-08	8.0117e-06	83114	72119.2	419460	80464	73185	95671	83136	77397	57298	92089	61693	428717	442581	362139	444402
isothreonic acid	C00639	Lipids	Fatty acyls	Eicosanoids	Prostaglandins	none	0.0056397	0.039299	3381	2776.25	1809.25	3316	3201	3540	3467	2705	3359	1926	3115	1885	1201	1902	2249
itaconic acid	C00490	NA	NA	NA	NA	NA	0.83555	0.88048	19458.8	24267.5	25541	9912	17508	33517	16898	36041	13295	13674	34060	41302	17182	9827	33853
lactic acid	C01432	Organic acids	Carboxylic acids	none	none	none	0.89997	0.92095	58203.5	66217	63566.2	47546	105412	63447	16409	23420	33195	177818	30435	28038	58857	103321	64049
lactose	C01970	Carbohydrates	Oligosaccharides	Disaccharides	none	none	0.00011983	0.0025354	3512	4683.75	10540.5	4960	3437	2892	2759	3715	4985	4720	5315	12483	9392	8187	12100
leucine	C00123	Peptides	Amino acids	Common amino acids	none	none	7.9167e-07	4.9649e-05	81552	98172.8	695577	82288	66328	121535	56057	100510	79191	125659	87331	712957	697958	555712	815682
levoglucosan	C22350	NA	NA	NA	NA	NA	0.82869	0.87661	1983.5	1891.5	2041.25	2101	1874	2168	1791	1877	1909	2173	1607	1751	391	2401	3622
lysine	C00047	Peptides	Amino acids	Common amino acids	none	none	0.33234	0.53445	821.25	503	1855.5	751	945	581	1008	481	521	584	426	597	270	2842	3713
lyxitol	C00532	Carbohydrates	Monosaccharides	Sugar alcohols	none	none	0.00070217	0.0079039	2337.25	1430.25	2703.25	2205	2200	2774	2170	1293	1475	1597	1356	2085	3365	3013	2350
lyxose	C00476	Carbohydrates	Monosaccharides	Aldoses	none	none	0.83924	0.8814	3604.75	3254.5	2320.5	7293	462	2381	4283	2844	2929	1798	5447	1890	1994	1580	3818
maleic acid	C01384	NA	NA	NA	NA	NA	0.33173	0.53445	3462.5	3623.25	2745.75	3248	3679	5004	1919	3727	3668	3344	3754	3016	1920	3157	2890
malic acid	C00711	Organic acids	Carboxylic acids	Dicarboxylic acids	none	none	0.011117	0.061775	429613	253274	188264	456725	370273	368095	523358	266167	275334	144222	327375	253116	109672	225495	164773
malonic acid	C00383	Organic acids	Carboxylic acids	Dicarboxylic acids	none	none	0.031841	0.11273	1178.75	1111.5	780.25	1073	1270	1323	1049	1150	1221	879	1196	905	606	554	1056
maltose	C00208	Carbohydrates	Oligosaccharides	Disaccharides	none	none	0.090633	0.23405	18154.5	58022.5	18895	25150	23882	7848	15738	95192	91483	18117	27298	14125	9792	28717	22946
maltotriose	C01835	Carbohydrates	Oligosaccharides	Trisaccharides	none	none	0.18153	0.3733	657	782.25	490.5	699	962	660	307	689	684	1028	728	358	504	579	521
mannose	C00159	Carbohydrates	Monosaccharides	Aldoses	none	none	0.35701	0.54553	3981.25	58658	27252.2	3962	5058	2834	4071	126296	101024	4464	2848	94108	9383	3495	2023
methanolphosphate	NA	NA	NA	NA	NA	NA	0.79902	0.86289	2954.25	1347	3878.75	1067	7859	1005	1886	1287	958	2106	1037	771	684	1643	12417
methionine	C00073	Peptides	Amino acids	Common amino acids	none	none	0.9161	0.9331	20113.2	18734.5	14548.2	7534	5367	61281	6271	4372	44708	21659	4199	12521	15562	14179	15931
methionine sulfoxide	C02989	Peptides	Amino acids	none	none	none	0.23157	0.42714	7608.75	4602.5	9791.5	10069	5481	4936	9949	4348	4264	3165	6633	6035	3524	14445	15162
methyl oleate	C03425	NA	NA	NA	NA	NA	0.42131	0.59662	1174.75	2265	3778.75	491	2075	1598	535	4190	1300	2968	602	448	6844	5667	2156
methylamine	C00218	NA	NA	NA	NA	NA	0.70055	0.81454	353387	447224	321178	159987	917542	146570	189449	878027	203928	426853	280089	369754	314865	137430	462662
mucic acid	C00879	Carbohydrates	Monosaccharides	Sugar acids	none	none	0.058431	0.16988	1424.25	1163	812.25	1454	1419	1428	1396	657	1421	965	1609	960	494	1027	768
myo-inositol	C00137	Carbohydrates	Monosaccharides	Sugar alcohols	none	none	0.14231	0.32024	91409	46749.5	84518.2	103073	82725	71996	107842	47744	38381	25977	74896	66278	32024	73976	165795
N-acetylmannosamine	C00645	Carbohydrates	Monosaccharides	Amino sugars	none	none	0.059942	0.17199	6066.25	5486.25	3247.25	6694	5411	5297	6863	5011	7467	3129	6338	4543	1430	3786	3230
nicotinic acid	C00253	Vitamins and Cofactors	Vitamins	Water-soluble vitamins	none	none	0.0023365	0.019725	8619	15829.5	14073	10531	7248	8783	7914	15165	18417	17636	12100	11500	17689	14420	12683
octadecanol	NA	NA	NA	NA	NA	NA	0.44042	0.60309	1473	1938.75	1837.5	1007	2211	1717	957	2552	1253	2396	1554	1400	2450	1555	1945
ornithine	C00077	Peptides	Amino acids	Other amino acids	none	none	0.33485	0.53454	15814	16201.2	9551.75	21035	4445	15829	21947	16072	20297	9844	18592	2801	6821	17048	11537
oxalic acid	C00209	Organic acids	Carboxylic acids	Dicarboxylic acids	none	none	0.16616	0.34901	18737.2	16301.8	13173.2	18003	17326	22305	17315	17204	17304	14459	16240	11618	9945	6889	24241
oxoproline	C01879	Peptides	Amino acids	Other amino acids	none	none	0.33266	0.53445	610174	571461	728416	877599	658007	499614	405476	418038	594506	571596	701703	743410	644228	660805	865222
palmitoleic acid	C08362	Lipids	Fatty acyls	Fatty Acids and Conjugates	Unsaturated fatty acids	Monounsaturated fatty acids	0.079181	0.21325	147	228.25	587.25	129	189	193	77	281	244	276	112	210	1443	452	244
pentadecanoic acid	C16537	Lipids	Fatty acyls	Fatty Acids and Conjugates	Straight chain fatty acids	none	0.34002	0.53694	10043.2	13744.2	12573	10079	11659	12810	5625	14042	11609	14348	14978	9388	19256	7772	13876
pentitol	D00061	Carbohydrates	Monosaccharides	Sugar alcohols	none	none	0.49197	0.65645	615.25	828.5	687.25	1319	916	99	127	499	1367	698	750	203	594	1048	904
pentose	NA	NA	NA	NA	NA	NA	0.024042	0.095086	10979.5	10937.2	3036.5	23232	9095	8358	3233	10111	9595	6816	17227	6043	1518	2027	2558
phenylalanine	C00079	Peptides	Amino acids	Common amino acids	none	none	1.0027e-09	1.4673e-07	38411.5	27429	202868	40764	39435	38802	34645	28685	27359	26029	27643	210934	211392	160456	228692
phenylethylamine	C05332	Peptides	Amines	Biogenic amines	none	none	0.18197	0.3733	1053.75	746	1198	1580	998	708	929	681	623	700	980	858	829	1256	1849
phosphate	C00009	Inorganic compounds	none	none	none	none	0.32466	0.53445	1.73762e+06	2.70681e+06	1.73448e+06	1114777	1963510	2791736	1080459	2685537	2391293	4167194	1583214	666554	3166805	1864425	1240143
phosphoenolpyruvate	C00074	Organic acids	none	none	none	none	0.35507	0.54553	563.75	701.5	660	357	633	866	399	839	645	753	569	705	593	594	748
phosphoethanolamine	C00346	NA	NA	NA	NA	NA	0.81349	0.8647	1211.75	1462	1447.75	1286	1561	1308	692	1154	1361	1628	1705	1838	397	1469	2087
phthalic acid	C01606	NA	NA	NA	NA	NA	0.61274	0.7472	15561.8	18898.5	16123.5	14524	15597	17125	15001	17585	21600	22469	13940	13640	4536	16615	29703
pinitol	C03844	Phytochemical compounds	none	none	none	none	0.38333	0.55834	851	809.25	546	668	538	683	1515	623	434	1287	893	408	690	345	741
pipecolinic acid	C00408	Phytochemical compounds	Alkaloids	Alkaloids derived from lysine	Piperidine alkaloids	none	7.4234e-05	0.001917	703	1205.5	2906.5	1024	628	650	510	859	1670	1323	970	3372	3056	2450	2748
proline	C00148	Peptides	Amino acids	Common amino acids	none	none	0.10338	0.24957	32407.2	16955.2	36630.8	43983	15159	16411	54076	11458	13215	22890	20258	27066	28540	52890	38027
pseudo uridine	C02067	Nucleic acids	Nucleosides	none	none	none	0.19728	0.39546	937.5	1026.75	1594.5	1138	1153	426	1033	896	1170	501	1540	2147	998	1431	1802
putrescine	C00138	Peptides	Amines	none	none	none	4.8223e-10	1.0585e-07	5628.75	432760	302752	5960	6599	5099	4857	361688	476539	600144	292670	333673	289657	260479	327200
pyrophosphate	C00013	NA	NA	NA	NA	NA	0.078501	0.21273	9194.75	14404.5	27659	10658	4712	17402	4007	14303	17935	18271	7109	39845	8776	31056	30959
raffinose	C00492	Carbohydrates	Oligosaccharides	Trisaccharides	none	none	0.3724	0.55045	1925.5	1338	1531.25	2856	1151	1648	2047	1194	609	1086	2463	1652	1118	1788	1567
ribitol	C00474	Carbohydrates	Monosaccharides	Sugar alcohols	none	none	0.89461	0.91975	1228	1346.5	1251.25	1247	1044	1227	1394	1227	1930	1216	1013	1469	746	1271	1519
ribonic acid	C01685	Carbohydrates	Monosaccharides	Sugar acids	none	none	0.0051636	0.038153	1107.25	1021.5	786.25	1197	947	1253	1032	912	1034	1057	1083	747	932	774	692
ribose	C00121	Carbohydrates	Monosaccharides	Aldoses	none	none	0.057275	0.16771	22183.8	27872.5	11500.5	25511	18755	20221	24248	37680	32003	8763	33044	10013	11131	13502	11356
ribose-5-phosphate	C00117	Carbohydrates	Monosaccharides	none	none	none	1.1392e-06	6.2514e-05	277.5	1764.25	469.25	332	222	232	324	2278	1457	1532	1790	466	360	483	568
salicylaldehyde	C06202	NA	NA	NA	NA	NA	0.40743	0.58262	62608	80938.5	52016.5	39182	20556	162630	28064	63521	102578	102842	54813	28845	113839	31091	34291
salicylic acid	C00805	Phytochemical compounds	none	none	none	none	0.93436	0.94731	1509.75	1346.75	1237	2701	1067	1579	692	1124	1083	2419	761	909	1937	1150	952
serine	C00065	Peptides	Amino acids	Common amino acids	none	none	0.99562	0.99562	135194	143226	142824	121414	149743	95983	173635	93511	77103	155443	246846	85457	94422	179494	211924
shikimic acid	C00493	Organic acids	Carboxylic acids	none	none	none	0.23756	0.43273	21650.8	18308.5	16665	24912	19903	20933	20855	14803	19107	14031	25293	15240	12099	17013	22308
sinapinic acid	C00482	Phytochemical compounds	Phenylpropanoids	Monolignols	Sinapate derivatives	none	0.87062	0.90356	8045.5	8521.25	7934.75	7264	7681	6055	11182	6867	11179	4781	11258	7735	2238	12164	9602
spermidine	C00315	Peptides	Amines	none	none	none	0.036344	0.12087	434.75	1098.75	2005.25	315	620	533	271	1874	783	606	1132	1989	437	2908	2687
succinic acid	C00042	Organic acids	Carboxylic acids	Dicarboxylic acids	none	none	0.87589	0.90506	58259.8	57709.8	52659.2	74556	29412	73463	55608	62428	60748	46585	61078	68076	35680	48428	58453
sucrose	C00089	Carbohydrates	Oligosaccharides	Disaccharides	none	none	0.2768	0.47654	117425	71055.8	117493	103741	170750	87694	107515	43073	58434	89244	93472	61856	65804	233668	108645
sulfuric acid	C00059	Inorganic compounds	none	none	none	none	0.8762	0.90506	1604.5	1289.25	1567	32	85	76	6225	397	84	170	4506	6022	122	75	49
tagatose	C00795	Carbohydrates	Monosaccharides	Ketoses	none	none	0.12396	0.2915	476.5	328.75	462.25	380	543	439	544	380	530	237	168	494	405	485	465
threitol	C16884	Carbohydrates	Monosaccharides	Sugar alcohols	none	none	0.31544	0.53047	2491.75	2708.5	1766.25	1693	3277	2923	2074	1792	3386	2407	3249	3116	1796	265	1888
threonic acid	C01620	Carbohydrates	Monosaccharides	Sugar acids	none	none	0.00090818	0.0095321	29493.2	22803.8	16464.5	28989	28256	35151	25577	22751	22591	20351	25522	14698	13561	20983	16616
threonine	C00188	Peptides	Amino acids	Common amino acids	none	none	0.22707	0.42407	25075	22419	16773.2	32251	21982	17114	28953	17318	17190	20166	35002	10706	15132	16699	24556
threose	C06463	Carbohydrates	Monosaccharides	Aldoses	none	none	0.013353	0.068445	11990.2	12406.5	5865.25	8534	13629	17402	8396	10393	13937	10025	15271	4086	4825	4854	9696
thymine	C00178	Nucleic acids	Bases	Pyrimidines	none	none	0.0070313	0.046769	483.75	578.75	1855	466	698	460	311	231	656	681	747	2670	815	1812	2123
trehalose	C01083	Carbohydrates	Oligosaccharides	Disaccharides	none	none	1.6044e-07	1.1739e-05	17667.2	180136	20127.8	19050	17145	20153	14321	210346	195228	198452	116516	16584	16727	25671	21529
trehalose-6-phosphate	C00689	Carbohydrates	Oligosaccharides	Disaccharides	none	none	0.00055261	0.0067388	344.5	209.5	817	429	239	348	362	316	163	250	109	761	767	1064	676
tryptophan	C00078	Peptides	Amino acids	Common amino acids	none	none	0.00024586	0.0040609	2431	2568.75	8528.75	2196	2283	3389	1856	2047	2148	3642	2438	7350	6261	7244	13260
tyrosine	C00082	Peptides	Amino acids	Common amino acids	none	none	0.016677	0.076262	14686.2	12516	38800.8	18663	16035	10572	13475	3906	6467	28052	11639	36457	23948	43804	50994
uracil	C00106	Nucleic acids	Bases	Pyrimidines	none	none	0.85811	0.89268	6756.75	6630.5	5694.25	3862	9861	1140	12164	4439	7244	3848	10991	1590	3713	5291	12183
uridine	C00299	Nucleic acids	Nucleosides	Ribonucleosides	none	none	5.7203e-05	0.0015695	6012.75	1532.5	8758	5488	5783	4205	8575	1386	1671	1275	1798	10323	12952	5687	6070
valine	C00183	Peptides	Amino acids	Common amino acids	none	none	1.4002e-07	1.1739e-05	69758.8	74199	350706	81092	58431	64736	74776	71045	58832	84887	82032	388932	320422	297891	395579
xylonic acid	C00502	Carbohydrates	Monosaccharides	Sugar acids	none	none	0.018307	0.079571	1376.75	1400.25	664.5	1555	1359	1739	854	1220	1793	1027	1561	985	464	361	848
xylose	C00181	Carbohydrates	Monosaccharides	Aldoses	none	none	0.64234	0.77257	12485.5	9129	6200.75	23835	1912	9358	14837	2720	9475	7422	16899	5780	5191	1507	12325
xylulose	C00312	Carbohydrates	Monosaccharides	Ketoses	none	none	0.094804	0.23724	2744.25	2962	2019.25	2583	2737	2961	2696	3241	3435	1684	3488	1956	1708	2137	2276
47							0.30958	0.52487	86616	152948	71330	123404	43357	143222	36481	111876	271625	176013	52278	38287	133053	51186	62794
99							0.0076849	0.048195	5186.25	2333.5	1104.5	8618	3633	2301	6193	1464	1279	1851	4740	1041	1019	1011	1347
134							0.0469	0.14499	674.25	1983.25	2670	192	1546	737	222	3855	694	2281	1103	1713	1166	3888	3913
168							0.48816	0.65536	780.75	1183.75	1066.75	414	1517	933	259	1467	786	1880	602	496	1936	1000	835
228							0.19059	0.38736	4051	6760.75	4641.75	3847	6059	3951	2347	7000	6088	10217	3738	3302	5204	3987	6074
257							0.22169	0.42131	5500.5	8484.75	10360.8	1263	7552	10513	2674	10695	7666	12249	3329	7331	15339	7491	11282
307							0.033006	0.115	12044	5137	26402.5	17801	15693	4561	10121	3407	4872	3136	9133	18594	6927	29325	50764
443							0.57728	0.72615	16632.5	10902.2	8395	4258	12526	13116	36630	11501	9271	16098	6739	6978	8698	6585	11319
462							0.074711	0.20372	998.25	3601.5	1536	654	1627	835	877	1849	1294	2275	8988	1385	1603	1180	1976
1675							0.051049	0.1535	528.5	1259	1212.5	285	654	715	460	1403	1202	1881	550	641	1243	1072	1894
1684							0.71833	0.82769	276.5	314.5	259.75	330	344	285	147	183	418	276	381	97	189	322	431
1702							0.0028477	0.023588	1071.5	880	9832.75	498	2512	477	799	367	886	1040	1227	11966	2048	11108	14209
1704							0.73856	0.83564	5238	7841.75	7253.25	8398	2485	7826	2243	6107	8106	14647	2507	2515	15725	5850	4923
1705							0.010358	0.059833	306.25	483.75	6268.75	138	459	456	172	393	447	766	329	9949	385	4846	9895
1708							0.00033391	0.0048862	669.75	1624.75	10360.8	678	1053	590	358	914	1887	1924	1774	14858	2651	10617	13317
1713							0.00030022	0.0045446	968	1878	10857.2	1114	1477	801	480	778	1770	2384	2580	13350	4498	11553	14028
1717							0.0045772	0.035252	358.5	638.75	5782.75	296	652	274	212	385	808	381	981	10874	672	5265	6320
1721							0.0037799	0.03017	396.5	553.75	4326	278	526	562	220	423	526	586	680	8870	700	3534	4200
1725							0.26764	0.46875	31435	56936.2	32422.8	40885	27414	39965	17476	43892	27535	114585	41733	33490	40664	23264	32273
1735							0.015465	0.072224	1604.25	1067.75	4238	1774	1603	1136	1904	1039	795	879	1558	4967	1195	4374	6416
1737							0.018245	0.079571	462.25	1885.5	2431.75	437	431	534	447	2028	1987	2203	1324	2461	388	2546	4332
1746							0.00049576	0.0062182	362.25	769	2569.25	348	471	491	139	460	640	1338	638	3302	1978	3112	1885
1753							0.17044	0.35629	1804.5	1312	980.75	1931	1062	1831	2394	1504	2122	960	662	1272	637	1393	621
1830							0.00020814	0.0036898	449.75	477.75	1560.75	565	510	401	323	338	533	458	582	1856	947	1482	1958
1912							0.39025	0.56456	11235	16038.5	12850.5	2012	14672	21001	7255	16272	15374	22493	10015	11525	15907	11431	12539
1970							0.00091195	0.0095321	4559.5	7067.25	10434.2	4492	4390	5982	3374	7210	6699	8993	5367	9163	8884	11435	12255
1981							0.029582	0.10822	8695	14499.5	20015.5	8382	9963	12092	4343	15127	12227	18216	12428	24003	10285	19459	26315
2011							0.044872	0.14172	1850.75	2447.75	3602.25	2304	829	2564	1706	1771	2467	3260	2293	4111	3361	2718	4219
2031							2.0552e-05	0.00069401	3108.25	4993.25	13134.8	2866	3354	3729	2484	4439	4850	7207	3477	14955	14624	11136	11824
2039							0.067	0.18734	695.75	1069.5	2712.5	432	1172	816	363	729	1004	1754	791	1933	704	2423	5790
2193							0.00069802	0.0079039	1912	3857.25	907.25	2328	1705	1755	1860	3828	5893	1858	3850	977	592	1058	1002
2551							0.42985	0.59935	336.25	489.75	670	754	159	306	126	286	345	982	346	220	1368	318	774
2561							0.017212	0.076994	283.75	601	1653.25	272	276	349	238	649	741	625	389	1943	300	2026	2344
2647							0.0013887	0.012971	201.75	332	1439.5	186	177	209	235	302	254	565	207	1851	460	1132	2315
2847							0.63567	0.77088	4975.25	4077	3908.25	3566	4693	8192	3450	5254	4423	2883	3748	5086	3501	3813	3233
3029							0.39409	0.56724	666	1131	1566.25	1726	406	279	253	1191	804	2135	394	269	2734	903	2359
3086							0.75729	0.8461	6148.25	7183.5	5639.75	2561	9596	10369	2067	9720	4583	10434	3997	6226	6532	3717	6084
3122							0.013866	0.069171	235286	110751	68460.2	339774	165739	149269	286362	94902	48715	72796	226591	57310	54086	87083	75362
3161							0.54935	0.70516	5522.75	6003.25	3655.25	7795	4423	1030	8843	5061	7037	3477	8438	5602	1491	4735	2793
3165							0.031513	0.11273	30389.2	17152.2	11102	26562	22293	30084	42618	25351	13615	5683	23960	12241	8995	9334	13838
3178							0.56685	0.71714	2654	3132.75	1901.25	468	3314	1885	4949	2924	4345	1669	3593	2352	1185	2359	1709
3182							0.031726	0.11273	6959.5	6319.75	3149	7455	7146	6962	6275	6899	6988	2736	8656	4238	1636	4267	2455
3185							0.0048042	0.036363	3482.75	3148.25	1706.25	4239	2591	3478	3623	2898	4494	2084	3117	1616	1373	1956	1880
3196							0.068636	0.1907	617	399	404.5	555	533	610	770	395	299	412	490	374	416	229	599
3201							0.13076	0.30373	7698.5	3552.25	2568.75	11344	4318	2685	12447	2789	2300	1749	7371	1734	1007	2971	4563
3205							0.15441	0.33065	3976.75	1794.75	1703.5	5808	3386	2303	4410	198	3440	1221	2320	2084	1061	1977	1692
3216							0.013408	0.068445	3317.5	594.25	753.5	4214	1700	1097	6259	285	289	449	1354	452	622	727	1213
3232							0.00028455	0.0044613	3463	3440.25	1814.75	3913	3132	3179	3628	3460	3104	3065	4132	1943	1432	1596	2288
3247							0.20353	0.40614	706	658.5	479	692	890	617	625	733	719	455	727	463	185	576	692
3253							0.20501	0.40723	1717.25	1632	1077	1809	1434	1983	1643	1504	2015	1016	1993	1513	270	1387	1138
3294							0.21747	0.41764	740.75	790.25	574.5	675	734	997	557	887	799	739	736	724	297	814	463
3327							0.018553	0.079852	694.5	373	301.75	460	809	1051	458	507	316	356	313	286	413	195	313
3365							0.063421	0.17847	881	807	560.5	1155	829	779	761	569	1085	599	975	622	459	629	532
3423							0.21619	0.41764	3689	3001.5	2181.5	2973	3473	4173	4137	2391	4634	1246	3735	2931	1541	3056	1198
3488							8.5788e-05	0.0020018	1894.5	2357.75	359.75	1863	1413	3227	1075	2191	2518	2380	2342	186	484	315	454
3521							0.81058	0.8637	6778.75	6431	5512.5	9943	4702	5457	7013	5050	8930	1733	10011	5022	2401	7538	7089
4219							0.94656	0.95526	1538	1189.5	973.75	442	3226	2080	404	570	636	2946	606	666	633	766	1830
4267							0.69715	0.81454	16952.8	15517.2	9836	6401	28604	27175	5631	22779	6276	22355	10659	14174	7299	6534	11337
4269							0.59241	0.73622	9427.75	11655	8477.5	5373	20725	6593	5020	18511	7532	12737	7840	12939	12127	8137	707
4526							0.81583	0.8651	6246.5	6979	6296.75	5652	3954	10210	5170	7270	5192	10122	5332	5698	7254	6009	6226
4529							0.041916	0.13431	6069	8061	9218	5084	7153	7847	4192	7865	7590	10112	6677	8616	10314	7818	10124
4532							0.15159	0.32836	3332.5	5606	3740.5	1634	4838	4146	2712	6122	5305	5641	5356	5534	2253	1970	5205
4534							0.75524	0.8461	6020.5	6758.25	5660.75	5294	7720	7715	3353	6564	6563	9528	4378	3864	6598	4151	8030
4609							0.0029412	0.023911	3442	1675.25	1234.5	4341	2914	2769	3744	1351	1003	1326	3021	1163	1159	1133	1483
4707							0.098595	0.2411	489.5	350.5	246.75	300	363	542	753	425	523	247	207	271	206	304	206
4708							0.76694	0.84637	441.75	504	462.75	488	242	366	671	492	347	494	683	408	338	574	531
4709							0.07308	0.20051	7711.25	4664.75	3144.75	8514	5042	7685	9604	5526	6036	1595	5502	4252	1401	5001	1925
4716							0.4279	0.59935	1137.25	1496.75	1037.75	445	1786	1961	357	1377	1374	1262	1974	1489	594	1137	931
4721							0.0043359	0.03399	47125.2	43694.8	21572	46860	50822	45937	44882	37253	41998	29338	66190	20127	14369	20388	31404
4722							0.98453	0.98678	3019.75	3121.25	3077	2885	3574	3302	2318	3552	3536	3589	1808	3451	2650	1686	4521
4723							0.0054002	0.038237	41213.8	37960.2	19595.8	40927	43421	40236	40271	31178	38988	24994	56681	19851	13388	17802	27342
4729							0.034091	0.11692	1072.25	1695.75	2123.75	653	1491	1507	638	1514	2085	1083	2101	2591	1840	1949	2115
4736							0.37889	0.55519	393.75	350.75	278.25	435	494	318	328	403	445	368	187	312	108	341	352
4742							0.16008	0.33786	1438.5	1172.5	610	1132	377	1809	2436	1216	1229	817	1428	570	698	500	672
4743							0.0013842	0.012971	5221.25	6549.75	1923	6882	3211	4081	6711	6160	8692	4371	6976	2505	1153	2272	1762
4773							0.0013533	0.012971	900.25	1731	697.25	821	1026	919	835	1621	1819	2184	1300	597	454	1066	672
4793							0.53321	0.6931	946.75	379.75	491.25	216	2523	461	587	284	297	741	197	390	346	237	992
4850							0.50283	0.66489	398.25	457.5	307.5	93	433	526	541	487	494	398	451	350	172	447	261
4852							0.24793	0.44244	1004.75	1054.5	700.5	1375	653	1006	985	614	1149	882	1573	565	506	932	799
4862							0.66326	0.78715	163800	169485	111936	41834	308061	275617	29689	222705	113002	230216	112016	151165	48033	76381	172165
4877							0.64077	0.77257	3175.5	3705.25	3362.25	1036	4362	5793	1511	5218	3906	3106	2591	2566	4571	2460	3852
4901							0.0076781	0.048195	3430.25	3790.25	1340.75	2025	2859	4564	4273	6638	2557	2734	3232	1323	1495	877	1668
4929							8.664e-05	0.0020018	527.75	694	1331	621	633	364	493	687	698	753	638	1552	1216	1393	1163
4930							0.3178	0.53047	259054	406060	300892	184951	274656	420069	156538	401731	367718	638769	216024	245531	433020	228694	296321
4937							0.19534	0.39336	4556.5	7588	8593.75	1514	7391	6794	2527	9371	2551	11671	6759	7409	10627	7109	9230
4983							0.609	0.74658	12136	10235.2	15140	9320	19832	14328	5064	5870	7629	18734	8708	8434	9650	15856	26620
6404							0.0018512	0.016254	4043.5	3827.75	2213.25	4206	4435	3730	3803	4513	3917	2852	4029	2840	1602	2111	2300
6435							0.12417	0.2915	695.5	731.75	501.75	722	814	681	565	721	837	460	909	664	339	452	552
7490							0.52375	0.6884	3863	4818.5	3231.75	6967	2987	3835	1663	3180	5367	7847	2880	2114	6460	2658	1695
13146							0.0065579	0.044809	3260.75	1365.5	274.5	3963	3314	3024	2742	140	704	1495	3123	141	299	119	539
14702							0.3841	0.55834	1293.5	1322.5	1077.25	1151	1464	1598	961	1580	1262	1078	1370	1448	718	1234	909
14710							0.56171	0.71432	7186.25	8492.5	8733.25	3177	1642	20411	3515	5005	5394	14722	8849	1696	757	2663	29817
16747							0.038664	0.12762	1443.75	915.75	879	1665	1091	1286	1733	856	1346	698	763	733	684	1223	876
16788							0.56882	0.71756	497.5	255.25	356.75	143	1124	427	296	174	185	535	127	359	129	286	653
17421							0.43347	0.59935	1231	909.5	1288.25	529	3952	159	284	1001	583	1461	593	888	1405	1326	1534
17497							0.62262	0.75714	4215.75	7405	5117.5	3093	8086	4146	1538	9825	3867	14075	1853	4008	5036	6754	4672
17651							0.33328	0.53445	11478.5	14954.8	15563.8	6894	14447	17974	6599	13364	13475	23733	9247	14799	15790	14645	17021
17663							0.13306	0.30744	1604.75	1054.25	758.5	1627	1053	2232	1507	1224	476	1015	1502	1171	796	212	855
18169							0.21759	0.41764	12956.8	10883.8	7410	18120	9363	8584	15760	12016	8777	5763	16979	8629	3459	7494	10058
18403							0.095111	0.23724	2392	2027.5	944.5	2332	1692	1846	3698	1892	3746	1669	803	1595	1470	197	516
18485							0.22561	0.42407	1346.75	1540.25	469.75	2708	115	1077	1487	2479	1439	754	1489	419	688	246	526
18488							0.0072976	0.047438	836	1019.75	512.25	915	858	953	618	654	1079	1131	1215	612	555	510	372
21511							0.28624	0.49085	20025	36272	37185.8	4996	23423	36378	15303	55414	46626	10180	32868	22538	55292	28983	41930
21682							0.24326	0.43635	44929.8	9914.25	10501.5	14765	8281	17030	139643	11711	7133	9816	10997	4730	16399	7257	13620
21763							0.36427	0.54553	7760	11003	9489.75	4955	9134	12990	3961	10810	9438	16534	7230	8251	11059	6958	11691
21885							0.60959	0.74658	6336.25	8700.25	8166.25	4185	7126	10769	3265	8205	10325	12914	3357	8684	4933	7581	11467
22045							0.4194	0.59584	4666.25	6299.5	5524.5	2823	5333	7801	2708	5858	5729	9535	4076	4637	6499	4753	6209
22444							0.054556	0.16183	4864	9094.5	2181.75	6959	2326	8998	1173	7684	11446	13481	3767	1605	4797	1015	1310
22803							0.057306	0.16771	2718.75	2908	717.5	1178	888	6668	2141	3539	1860	5094	1139	385	727	200	1558
23082							0.80731	0.8637	1721.75	2561.25	3266	1295	1523	2331	1738	1657	2783	4234	1571	9532	704	2270	558
26062							0.2398	0.43501	1107	240.75	1924.75	748	470	1017	2193	344	213	216	190	257	6990	155	297
26989							0.35667	0.54553	907.25	718	1244	744	779	932	1174	817	449	756	850	476	2148	1106	1246
29923							0.33611	0.53461	1410.75	1980.75	1247	1324	1190	2636	493	1850	1821	2946	1306	902	1920	1074	1092
31424							0.93201	0.94712	644.75	688.25	631.5	608	871	677	423	777	710	899	367	476	627	403	1020
32247							0.22797	0.42407	1291	2086	1118.75	804	2094	1743	523	1219	2381	3116	1628	1701	1238	517	1019
32583							0.25055	0.44532	2765.5	4131.75	6362.5	1031	4143	4086	1802	4440	2545	4992	4550	3399	3628	15044	3379
33415							0.79999	0.86289	11081.8	10237.2	13513	6311	14654	14821	8541	1991	9706	19762	9490	19747	3645	9228	21432
33468							0.7354	0.83564	25797.5	32554	26235.8	16107	32443	40997	13643	19060	43265	45906	21985	23911	32028	10843	38161
34089							0.77306	0.85056	2635.25	3334.25	3608.5	4869	422	3485	1765	2787	3090	6128	1332	1066	8568	2911	1889
34113							0.01968	0.083071	970.25	1512.75	1908.25	835	959	1489	598	1388	1404	2033	1226	1608	2315	1431	2279
34128							0.02848	0.10596	13792.8	7045.75	4727.5	19832	8459	8110	18770	5274	4585	4410	13914	4745	3518	4405	6242
34442							0.0094261	0.056686	26834.8	21101.8	5920	35394	12126	18056	41763	19660	23155	7515	34077	9124	5276	5249	4031
34444							0.35853	0.54553	1217.25	1201	2121.75	1799	860	1666	544	1211	1325	819	1449	3689	1213	928	2657
41805							0.55974	0.71432	3951.75	1661.75	2110.5	9381	3362	2464	600	1614	1353	2993	687	1593	2305	2250	2294
41866							0.52773	0.69156	4793.25	704	781.25	131	1933	1126	15983	1654	273	688	201	927	166	744	1288
41985							0.67104	0.79404	529.25	598.25	985.5	408	454	1004	251	909	420	749	315	371	2165	308	1098
42007							1.4135e-05	0.00051712	612.75	710.25	209.5	514	705	610	622	817	633	761	630	176	246	148	268
42187							0.53448	0.6931	6064.75	7329.75	6676	1934	9852	10439	2034	9805	5771	8619	5124	6809	7269	4490	8136
43734							0.44098	0.60309	2128	2734	2125.5	1478	2350	3492	1192	2814	2624	3604	1894	1659	1913	1938	2992
46128							0.51924	0.68452	4300.5	5404	4403.5	2686	4439	7577	2500	6332	5470	5738	4076	4449	2295	4385	6485
46133							0.76423	0.84637	48746.2	54074.5	37984	20237	76157	83472	15119	75678	33442	77336	29842	45202	37295	26881	42558
46140							0.35593	0.54553	5743	6969	3456.25	2168	11003	8323	1478	10593	6376	6950	3957	4769	3175	1434	4447
46351							0.43167	0.59935	304	287.75	243.5	266	301	382	267	297	383	283	188	270	159	263	282
47197							0.79637	0.86289	2002.75	2205.5	2243.75	1058	2815	2996	1142	2930	2316	1483	2093	1195	2849	2398	2533
48546							0.33222	0.53445	802.25	995	707.75	620	1024	1091	474	925	963	1292	800	586	761	401	1083
48597							0.26175	0.46148	5406.25	7160.5	7855.25	3905	5861	8599	3260	5600	6889	11487	4666	5908	9032	8009	8472
50395							0.23373	0.42932	2364.25	3138	3667.5	1026	3795	2853	1783	3747	2297	4362	2146	2667	3618	3571	4814
51994							0.69631	0.81454	36255	42495	29155	15023	64464	52697	12836	65037	25496	54424	25023	34722	28446	19134	34318
52871							0.53543	0.6931	12306.2	13106.2	16740.2	7021	14799	20127	7278	1009	15302	25342	10772	14495	16462	15308	20696
54005							0.64728	0.77395	120540	147928	110544	64710	181186	204746	31517	222967	100489	163530	104725	155884	135734	47214	103342
62253							0.94353	0.9544	6275	6714.75	6355	5528	7821	7838	3913	7378	6396	8837	4248	5054	6723	4368	9275
62304							0.36228	0.54553	7063	8194.5	4244	1372	6888	8860	11132	8260	11333	4864	8321	5049	2496	5831	3600
62398							0.37032	0.54923	20315	25942.5	17296.2	13424	18640	37938	11258	28001	23166	34590	18013	7873	29537	13977	17798
62806							0.79125	0.86279	29575.8	26922	19829.5	13694	48128	45173	11308	44235	14070	29327	20056	23642	19176	12883	23617
84116							0.43708	0.60149	6797.5	8966	6277.5	6479	6782	10776	3153	6093	13357	7396	9018	9655	3413	5822	6220
84566							0.010151	0.059833	2709.75	2121.75	1080.5	1595	2029	3204	4011	2202	2318	1386	2581	1517	971	822	1012
85101							0.094152	0.23724	9463.75	8326.75	3690.5	16204	8005	3828	9818	4941	10696	4020	13650	4393	2278	2936	5155
85106							0.14024	0.31735	1284.75	2624.25	988.25	2260	1325	711	843	2219	2734	812	4732	844	579	986	1544
85108							0.36154	0.54553	4851.75	2576	1941.75	8775	3343	946	6343	1885	2089	2205	4125	1118	1732	1966	2951
85109							0.18071	0.3733	1633.25	1449	953.5	2478	840	1310	1905	1314	1457	938	2087	898	717	1085	1114
88501							0.6416	0.77257	1295.75	1434	1646	975	1318	2062	828	2101	1048	1386	1201	1259	1966	1026	2333
89204							0.007348	0.047438	6552.75	8142	3067.5	9077	4253	7010	5871	5210	6460	12621	8277	4011	2228	2292	3739
89209							0.011072	0.061775	1704.75	1228	634.5	1928	1313	1690	1888	1730	1500	547	1135	758	484	866	430
89211							0.43416	0.59935	1235.75	1361.75	839.5	1775	839	1409	920	1161	673	882	2731	889	814	819	836
89252							0.024432	0.095483	840.5	487.75	355.5	822	602	947	991	594	549	264	544	302	203	684	233
94799							0.021432	0.089605	998.5	644.25	429.25	1571	625	1101	697	793	520	541	723	313	652	403	349
99881							0.33046	0.53445	257690	410426	298862	190700	259099	432638	148321	409382	375115	645440	211765	228057	462919	215520	288954
100879							0.059603	0.17199	7315.25	5987.25	2542	12636	5327	3751	7547	5490	5701	3969	8789	449	2770	2726	4223
100912							0.027583	0.10439	259896	173124	319669	333435	206021	198786	301343	211111	156069	94922	230394	345312	275966	292036	365363
100956							0.70507	0.81454	7488.75	5522.5	7101.5	3500	20745	2794	2916	7140	2371	8419	4160	4957	8372	7260	7817
103102							0.7247	0.83066	14605.5	12350.8	9662.25	29723	6141	15153	7405	12862	11821	18085	6635	7338	16047	6286	8978
103149							0.17657	0.36737	1319	1592.25	821.75	468	1523	1716	1569	1640	1721	916	2092	1341	491	760	695
105130							0.54149	0.69711	3583.25	2646	2652.25	1211	1319	3657	8146	3482	466	2130	4506	6501	3786	112	210
105450							0.85365	0.89015	2030.5	2422.25	2287.5	1248	2900	2662	1312	1855	2296	3848	1690	1679	3238	829	3404
105622							0.25255	0.44706	117137	84564.8	87227.5	125934	136079	101177	105359	98752	36039	88026	115442	73188	76602	87073	112047
106387							0.14587	0.3218	1675.5	1462.75	1019	2013	1595	1563	1531	1929	2098	887	937	1353	564	1047	1112
106475							0.60499	0.74658	3577	3839.75	4604.75	1500	5886	5348	1574	4135	2213	6816	2195	4401	3542	3513	6963
106488							0.69785	0.81454	29780.2	24872	19539.8	11544	19113	61258	27206	21034	13199	47383	17872	9960	33410	9976	24813
106742							0.35887	0.54553	1.97684e+06	3.17121e+06	2.18075e+06	669435	2682357	3234541	1321016	3052620	2748256	4991097	1892868	2410769	974687	2341619	2995927
109397							0.90627	0.92523	1234.5	687.5	740	783	345	3340	470	709	578	879	584	471	627	518	1344
110009							0.21965	0.41924	16376.2	15583.5	9768.25	27461	13636	13028	11380	15234	13342	8353	25405	10740	5956	10815	11562
110258							0.61022	0.74658	20123.8	22952	18549.8	15170	21222	32870	11233	24278	19649	30182	17699	15443	23155	17631	17970
110259							0.66343	0.78715	4467	5263	5321.25	2864	4605	7288	3111	6980	4447	6776	2849	4011	6649	5253	5372
110604							0.010634	0.060626	3946.25	2832	971.25	6424	2257	3006	4098	1751	4834	1417	3326	567	1950	490	878
111057							0.019104	0.081422	10629.8	4653.25	3243.5	15210	7405	6409	13495	4004	2487	2229	9893	3022	2413	4417	3122
111793							0.060986	0.17385	4831	4911	1176.5	1383	3130	6411	8400	12142	2662	1570	3270	2502	1102	530	572
111822							0.27558	0.47654	6215.5	4236	3390.5	8873	4046	5389	6554	4626	3503	1185	7630	2194	1757	5331	4280
111831							0.096888	0.23896	1572.75	803.5	688.25	1890	867	902	2632	675	432	1069	1038	509	748	410	1086
117982							0.024894	0.095865	1592	4096.5	998	1982	1199	1366	1821	4072	3748	1131	7435	1524	677	1206	585
119023							0.31769	0.53047	5675.5	2468.5	3060.5	1834	11725	4610	4533	1278	2296	5138	1162	2923	2180	925	6214
119036							0.36512	0.54553	300.5	217.25	198.5	180	442	178	402	245	217	243	164	154	205	169	266
119054							0.1449	0.3218	1996.75	2426	1750.75	2446	2236	1692	1613	2412	2449	1924	2919	2049	1136	1895	1923
120462							0.72397	0.83066	2547.5	3826.5	2559.75	1899	1761	5430	1100	1663	3853	8220	1570	2350	2117	2163	3609
120923							0.59368	0.73622	1163.25	1067.75	2275.5	1774	1603	1136	140	1039	795	879	1558	5413	488	1310	1891
120987							0.12863	0.30036	1167.5	2154	952	1946	959	533	1232	1874	2186	916	3640	992	600	975	1241
121383							0.3642	0.54553	4641.5	3365.75	2778.5	6993	2479	3261	5833	2198	2675	2319	6271	2769	1351	4156	2838
123961							0.013012	0.068445	232.75	342.5	674.25	145	303	347	136	232	344	572	222	917	434	654	692
124945							0.098858	0.2411	3882.5	1036.5	493.25	741	10533	864	3392	313	913	2532	388	230	329	1128	286
125816							0.29145	0.49784	1066.25	1083	842.5	980	1128	1260	897	1259	785	1027	1261	912	460	1118	880
126709							0.00015196	0.0029004	390	482.25	2413	305	805	242	208	400	489	713	327	2602	2579	2040	2431
127380							0.022463	0.09131	56968	21641	17500	78597	38011	26186	85078	14438	12281	18635	41210	11187	14320	24885	19608
127444							0.22534	0.42407	1180	1728	1245	857	1603	1348	912	1594	1674	2513	1131	1318	1128	860	1674
127451							0.59236	0.73622	8735.25	13155	15194.5	6729	13214	11442	3556	18203	10192	16365	7860	11372	27816	3136	18454
127528							0.0053015	0.038153	1473	1525	1033.5	1433	1390	1579	1490	1587	1856	1178	1479	879	1131	969	1155
127635							0.15183	0.32836	9335.5	9172.75	4220.75	15691	8005	3828	9818	5830	11273	4020	15568	4393	3230	2483	6777
128024							0.26801	0.46875	24068	41100.5	27684.8	14246	43430	24128	14468	33293	44196	63267	23646	25128	36591	12721	36299
128027							0.14554	0.3218	132.75	181	411.25	64	284	115	68	87	104	439	94	529	96	512	508
128034							0.00060263	0.0071501	420.25	1957.75	4634	308	348	708	317	1248	2196	2911	1476	3866	10275	2014	2381
129979							0.4691	0.63365	1435.25	1898.25	1495.25	871	1322	2473	1075	2871	1561	1302	1859	1040	1682	1424	1835
130717							0.39095	0.56456	3790.5	4026.75	2783.25	4086	3887	5312	1877	5378	3772	4549	2408	1887	4642	1398	3206
131144							0.0083785	0.051805	1741.75	1265.25	890	2440	1429	1767	1331	1494	1177	938	1452	700	871	933	1056
131554							0.042555	0.13537	6876.25	5348.75	4347	5374	6050	9678	6403	6463	5494	3897	5541	4236	4736	4756	3660
131662							0.19509	0.39336	1766.5	1738	1011	1599	1548	3243	676	2211	1430	1847	1464	1299	1014	949	782
133910							0.36278	0.54553	74677.8	118370	82624	58095	66762	133204	40650	115662	111729	187629	58459	57624	139222	60426	73224
163829							0.081439	0.218	5204.75	7342	9393.75	4472	6719	7771	1857	7487	7590	7840	6451	8616	10989	7149	10821
168800							0.45279	0.61696	3178.25	4008	3372.75	3178	2806	4434	2295	3298	5167	4720	2847	2640	4061	3120	3670
168817							0.00047884	0.0061826	534	741.5	2067.5	822	566	451	297	556	594	938	878	2831	1944	1571	1924
170625							0.88961	0.91675	1.35444e+06	1.40484e+06	1.25797e+06	778888	1960324	1710667	967882	872789	2003770	1327210	1415582	1770476	853414	1675899	732085
170822							0.48082	0.64749	2496.25	3065.75	2187	1932	3151	3485	1417	2505	3094	4716	1948	2112	2930	1909	1797
171286							0.49535	0.65773	18901	14593.5	20595.5	18123	36400	7324	13757	21684	3795	4328	28567	16658	14521	36031	15172
171564							0.1374	0.31253	108994	23859.2	11653	13982	287762	14716	119514	1773	24171	65514	3979	1422	1561	38854	4775
171566							0.49592	0.65773	13686.2	18187.8	16646.2	8721	15523	21987	8514	18576	15434	28010	10731	12917	22384	15287	15997
171592							0.00040556	0.0057026	699.75	424.75	211.5	870	502	659	768	236	522	501	440	193	203	216	234
172161							0.21436	0.41764	398.25	632.5	872.75	339	704	317	233	350	530	1372	278	1515	612	465	899
172625							0.00041568	0.0057026	999.75	1193.5	3896.5	1295	1246	421	1037	1244	888	1161	1481	4331	3435	3462	4358
183508							0.32979	0.53445	2316.75	1969	2845.5	2037	2164	3427	1639	1669	1270	3490	1447	1819	3509	2416	3638
190007							0.20611	0.40758	2052.25	1517.25	1339.5	2050	1852	2288	2019	750	2375	1662	1282	739	1136	1805	1678
191803							0.00012311	0.0025354	2196.5	2796.5	1390.5	2158	2042	2338	2248	2184	2707	3335	2960	1599	1168	1386	1409
199109							0.42619	0.59935	5281.25	4480.25	5743.25	3813	5770	8306	3236	1918	3497	11033	1473	5491	7370	3877	6235
204856							1.8325e-06	8.9384e-05	131.5	4401.25	189	66	153	195	112	6400	4749	3986	2470	127	281	118	230
208646							0.84536	0.88571	92202.8	147268	129143	123404	65704	143222	36481	111876	271625	176013	29556	52550	358731	36693	68598
210272							0.014619	0.071306	720.25	457	183.5	1223	369	405	884	320	314	443	751	76	228	191	239
210327							0.80476	0.8637	3967.5	2729.25	4531.25	2481	2243	9930	1216	1773	2382	5067	1695	1402	8475	2111	6137
210373							0.58178	0.72871	4666.25	6128	5593.5	2823	5333	7801	2708	6332	5729	9535	2916	4637	6499	4753	6485
210405							0.13597	0.3109	473	1101.25	946	280	574	812	226	1934	562	1350	559	508	1558	1023	695
210679							0.013832	0.069171	699	437	249.5	1023	360	672	741	259	640	323	526	190	285	252	271
210697							0.050801	0.1535	1870.5	2038.5	1182	1340	1971	2946	1225	1841	2080	1732	2501	1075	1170	925	1558
211997							0.1486	0.32617	6179.5	7590.5	4428	7371	7587	6931	2829	6990	9978	5501	7893	5860	3351	5352	3149
213019							0.10675	0.25469	857.5	1125.25	819.25	831	955	890	754	1110	1346	795	1250	750	677	1131	719
214554							0.0014425	0.013193	1125.25	1072.5	740.25	1126	984	1176	1215	1082	1263	890	1055	842	679	782	658
215857							0.21005	0.41351	3079.25	4143.5	2943	2732	4075	2875	2635	3264	6397	3909	3004	3433	2774	2434	3131
217691							0.37482	0.55217	6322	8862.25	6839.75	5431	8064	10344	1449	8253	8854	11041	7301	7055	6874	5376	8054
223087							0.01494	0.072072	3024.5	2635	1822	2590	3022	3361	3125	2331	3562	2055	2592	2074	1257	2062	1895
223126							0.051679	0.15433	322	405	398	394	287	296	311	323	459	404	434	366	416	412	398
224096							0.96835	0.97279	337	315.75	297.5	84	851	233	180	494	188	468	113	139	133	226	692
228119							0.84751	0.88585	6916.25	7585.75	7516.25	6206	9355	5877	6227	7789	6981	10122	5451	5698	9302	6422	8643
228878							0.0086948	0.053014	761.5	982.25	1716	885	698	893	570	933	1413	890	693	1492	1800	1140	2432
250811							0.039319	0.12881	21606	11063	9875.75	27325	18242	11470	29387	8750	9460	9221	16821	9991	5614	14470	9428
324429							0.094042	0.23724	1805.25	1351	994.25	1355	1139	1833	2894	1274	1575	979	1576	1053	639	1311	974
325583							0.034714	0.11805	2657	92.75	7120	61	10431	65	71	75	57	209	30	9110	291	7490	11589
342159							0.084119	0.22246	6776.25	9548.5	2011.5	11145	1988	12541	1431	6102	19823	8961	3308	970	5062	493	1521
342574							0.53264	0.6931	6506.5	3491.75	4595.5	8004	7677	8126	2219	2569	5025	3361	3012	4399	4865	585	8533
342592							0.78989	0.86279	32537.5	36979.5	26709.8	14543	51323	54982	9302	54738	19874	52004	21302	31009	26211	17538	32081
342737							0.013176	0.068445	3930.5	2651.5	1318.75	3777	3406	3937	4602	2272	3556	1071	3707	1996	697	1548	1034
343016							0.76733	0.84637	2.94359e+06	3.28788e+06	2.22841e+06	1226104	4694303	4875253	978711	5089051	1816992	4483210	1762264	2712597	2268509	1325802	2606713
344954							0.81044	0.8637	10072.2	10913.2	11063.2	4791	19689	12948	2861	17245	6888	12737	6783	12939	12127	4309	14878
344959							0.61053	0.74658	8337.75	8981.25	10082	7230	7992	12104	6025	7491	9162	11729	7543	7318	13698	8155	11157
345278							0.24352	0.43635	3565	4598.5	1790.75	1526	2173	7929	2632	9386	1679	4483	2846	2220	2701	645	1597
345401							0.31238	0.52744	1556.5	2283	1985.75	1268	1900	1890	1168	2622	1249	3378	1883	2234	1756	1610	2343
345452							0.64499	0.77364	593	508.25	661.25	387	1445	290	250	539	386	829	279	582	452	658	953
346438							0.5368	0.6931	15870.5	22079.8	21489.2	11371	17879	24468	9764	25226	17758	31975	13360	9712	33513	23418	19314
346491							0.79955	0.86289	32159.8	48689.2	59907.8	4611	81791	373	41864	367	177	135917	58296	74103	281	65034	100213
348982							0.21786	0.41764	2960.25	669.75	346.5	170	8320	747	2604	263	305	1825	286	117	204	829	236
350287							0.80949	0.8637	4331.75	4641.25	4514.25	1728	4409	8234	2956	3422	5783	6271	3089	4550	4967	3195	5345
351039							0.040699	0.13137	5858.75	3381	2019.25	2693	3236	5524	11982	4503	3234	2682	3105	2231	2275	1901	1670
351222							0.086708	0.22658	1177.25	2260.25	1118.75	804	2094	1288	523	1815	2482	3116	1628	1701	1238	517	1019
351271							0.00047884	0.0061826	534	741.5	2067.5	822	566	451	297	556	594	938	878	2831	1944	1571	1924
355607							0.68849	0.8125	258	227.25	339.5	84	531	295	122	170	255	364	120	227	242	185	704
357409							0.64878	0.77395	32847	39829.5	39856.8	15533	45314	41561	28980	106432	3528	30935	18423	47635	50011	33920	27861
362184							0.27651	0.47654	539.75	518.5	364.75	553	543	589	474	407	698	235	734	487	263	349	360
369124							0.41764	0.59528	1781.75	1405.25	1377.25	1899	1492	2228	1508	589	1736	1173	2123	1358	1365	1230	1556
369161							0.092275	0.23689	3787	739.25	10229.8	272	14420	236	220	763	467	1444	283	15319	759	15131	9710
370158							0.70362	0.81454	5045.25	442.25	1049.5	93	19677	206	205	586	520	356	307	1484	1240	572	902
370223							0.32636	0.53445	1105.75	767.5	843.75	1138	850	1213	1222	800	946	759	565	638	338	804	1595
370761							0.45394	0.61696	3505.75	5488.25	5200	841	4636	6867	1679	7400	4313	8561	1679	6522	5519	2375	6384
371546							0.045523	0.14275	311.75	145.5	196.75	388	175	245	439	147	119	191	125	144	133	242	268
377213							0.23121	0.42714	13525.5	13765.2	9146.5	20002	13399	12853	7848	12386	17575	8394	16706	8424	6583	8514	13065
377333							0.76037	0.8461	12809	8538	7294.25	29329	8498	10000	3409	9377	7653	11297	5825	7381	6802	5619	9375
377915							0.031388	0.11273	387.75	389	186.5	546	205	355	445	314	307	310	625	155	180	273	138
378070							0.0019849	0.017086	306.5	285.25	1825.75	151	456	344	275	173	288	368	312	791	829	2820	2863
379170							0.3794	0.55519	26524.2	8907	7169.5	31559	8498	62631	3409	9377	7653	12773	5825	7381	6802	5619	8876
379240							0.014442	0.071239	843	661	395.5	1134	451	933	854	661	526	766	691	357	472	462	291
379611							0.050661	0.1535	4370.75	5416	3082.5	4798	4225	4382	4078	6335	6012	2862	6455	3043	2219	3757	3311
379636							0.010274	0.059833	2028.5	2740.75	4759.5	1329	2848	2409	1528	1686	2519	3976	2782	5545	3663	4114	5716
379876							0.73847	0.83564	8553	9258.5	10107.8	7230	8366	12419	6197	7922	8760	12581	7771	7318	13976	7326	11811
381230							0.00021013	0.0036898	117.5	897.5	274	92	171	141	66	1124	913	1182	371	303	276	279	238
382582							0.13537	0.3109	4318	1795	16636.8	6418	7314	1277	2263	938	1103	1308	3831	5939	1067	27209	32332
382612							0.36534	0.54553	2691.25	3899.25	2860.5	2038	2684	4532	1511	4205	3750	5562	2080	2405	3787	2436	2814
384894							0.0012522	0.012494	2152.25	2467.5	4977.75	1824	2848	2409	1528	2378	2519	2191	2782	5545	4750	3401	6215
384906							0.10346	0.24957	2744.25	2962	2035.75	2583	2737	2961	2696	3241	3435	1684	3488	2022	1708	2137	2276
385941							0.02287	0.092109	3298.25	1708.75	1254.75	4520	3078	1777	3818	1351	1003	1326	3155	862	1159	1515	1483
390126							0.033776	0.11675	1982.25	1264.75	894.25	2410	1773	1487	2259	1149	569	1076	2265	811	857	1070	839
390129							0.563	0.71432	216700	286072	308156	143679	322000	294785	106334	254856	236250	555830	97350	391736	326850	195776	318263
390135							0.1107	0.26268	8369.25	20751.8	11786.2	14629	9249	3387	6212	17679	8722	40842	15764	13046	13765	8601	11733
390188							0.74058	0.83577	4310	4198.5	5202.25	1462	5130	9106	1542	4910	2842	7658	1384	2618	5558	3971	8662
390191							0.027448	0.10439	15203.8	7539.75	4887	20426	9720	12517	18152	7303	6167	5336	11353	1224	3748	8379	6197
390238							0.0127	0.06799	1774	3040.75	2778	1377	2341	1864	1514	3166	3193	3713	2091	2708	2827	2294	3283
391843							0.30966	0.52487	7431	13455.8	14986	4921	12536	11657	610	18590	10307	16788	8138	6809	29602	4790	18743
391901							0.001727	0.015472	11116.2	7033.75	27830.5	13353	13353	4987	12772	3513	6708	8510	9404	29786	26301	22411	32824
413969							0.58264	0.72871	5994.5	7458.5	5834.25	3257	8350	9341	3030	9393	5522	9795	5124	5561	6211	4490	7075
418797							0.33358	0.53445	2741.25	2920.75	1639.5	3459	2465	4323	718	2933	3826	3024	1900	1801	1929	894	1934
473742							0.0171	0.076994	9340.25	20073.8	6485.5	8730	10136	13819	4676	16458	21116	30284	12437	8690	7595	2667	6990
473743							0.14298	0.32024	7106.5	11191.2	8195	3756	8265	9441	6964	10224	8942	16095	9504	9140	10316	7176	6148
476182							0.36689	0.54598	588	412.25	613.25	262	466	552	1072	580	201	700	168	538	550	527	838
480023							0.89823	0.92095	4952	5493	5050.75	4365	6320	5898	3225	5076	5627	7800	3469	4391	4745	3870	7197
511355							0.73747	0.83564	3137868	2651389	1.86994e+06	447146	7635798	3332924	1135604	9041923	784815	514835	263983	1763234	1578163	701237	3437112
