# Supplementary material for: Salmonella enterica exploits the auxin signaling pathway to overcome stomatal immunity
Source: PLoS Pathog. 2025 Nov 17;21(11):e1013662. doi: 10.1371/journal.ppat.1013662 (PMC12622826; doi:10.1371/journal.ppat.1013662)
Supplement: S2 Dataset — The peak heights were normalized with the Log10 transformation and auto scaling (mean-centered and divided by the standard deviation of each variable) functions of the MetaboAnalyst software. The average of normalized peak heights of each metabolite and individual biological replicates (BR) are shown in different columns. The statistical significance was determined using ANOVA followed by Tukey’s test (α = 0.05). Classification was assigned based on respective KEGG identification number using the R package omu 1.1 [79] and PubChem database (pubchem.ncbi.nlm.nih.gov). (XLSX) [file ppat.1013662.s002.xlsx]

## Sheet: All 29 DAMs
Dataset S2. All 29 differentially accumulated metabolites (DAMs). The peak heights were normalized with the Log10 transformation and auto scaling (mean-centered and divided by the standard deviation of each variable) functions of the MetaboAnalyst software. The average of normalized peak heights of each metabolite and individual biological replicates (BR) are shown in different columns. The stati…
Metabolite description							4 hr				Normalized peak height
							Average normalized peak heights			ANOVA and Tukey’s test	Mock 4 hr				Pst DC3000 4 hr				STm 14028s 4 hr
Metabolite	KEGG ID	Class	Subclass_1	Subclass_2	Subclass_3	Subclass_4	Mock	Pst DC3000	STm 14028s		BR1	BR2	BR3	BR4	BR1	BR2	BR3	BR4	BR1	BR2	BR3	BR4
cellobiose	C01971	Carbohydrates	Polysaccharides	Disaccharides	none	none	-0.919763	-0.263222	1.18299	0.00025	-0.294012	-0.500329	-1.57521	-1.30951	-0.771299	0.193295	-0.250265	-0.22462	1.40621	1.14996	1.25366	0.922114
lactose	C01970	Carbohydrates	Oligosaccharides	Disaccharides	none	none	-0.898647	-0.315171	1.21382	0.00012	-0.189545	-0.886499	-1.21455	-1.304	-0.738713	-0.179992	-0.283782	-0.0581986	1.56414	1.02355	0.762655	1.50493
lyxitol	C00532	Carbohydrates	Monosaccharides	Sugar alcohols	none	none	0.380417	-1.18651	0.806091	0.000702	0.211146	0.203872	0.946778	0.159873	-1.49929	-1.07728	-0.822624	-1.34684	0.0318273	1.56569	1.21162	0.415233
ribonic acid	C01685	Carbohydrates	Monosaccharides	Sugar acids	none	none	0.756674	0.342035	-1.09871	0.00516	1.21328	-0.056883	1.46117	0.409135	-0.261058	0.419632	0.538908	0.670656	-1.34308	-0.143447	-1.15058	-1.75773
ribose-5-phosphate	C00117	Carbohydrates	Monosaccharides	none	none	none	-0.952287	1.26934	-0.317055	1.14e-06	-0.716684	-1.19969	-1.14681	-0.745958	1.59482	1.05842	1.11866	1.30547	-0.30976	-0.619507	-0.266756	-0.0721978
threonic acid	C01620	Carbohydrates	Monosaccharides	Sugar acids	none	none	0.989709	0.0970868	-1.0868	0.000908	0.952849	0.862734	1.63102	0.512235	0.100258	0.075425	-0.291996	0.504661	-1.43703	-1.72032	-0.184387	-1.00545
trehalose	C01083	Carbohydrates	Oligosaccharides	Disaccharides	none	none	-0.719844	1.33145	-0.611607	1.6e-07	-0.645424	-0.739212	-0.59532	-0.899422	1.49246	1.42607	1.44065	0.966623	-0.768826	-0.761183	-0.379893	-0.536527
trehalose-6-phosphate	C00689	Carbohydrates	Oligosaccharides	Disaccharides	none	none	-0.154617	-0.970268	1.12488	0.000553	0.199699	-0.660293	-0.107928	-0.0499449	-0.249734	-1.22288	-0.594145	-1.81432	1.04235	1.05389	1.53508	0.868222
2-methylglyceric acid	NA	Lipids	Fatty acyls	Fatty Acids and Conjugates	none	none	-0.745365	-0.532474	1.27784	3.32e-05	-0.648935	-0.604341	-0.629327	-1.09886	-0.540791	-0.595566	0.0785315	-1.07207	1.50949	1.5573	0.939829	1.10474
5-aminovaleric acid	C00431	Lipids	Fatty acyls	Fatty Acids and Conjugates	Amino fatty acids	none	-1.13786	0.103456	1.0344	0.000127	-0.746482	-1.32075	-1.09194	-1.39226	-0.540254	0.222335	0.602046	0.129698	0.976376	0.472562	1.51164	1.17703
glycerol-alpha-phosphate	C03189	Lipids	none	none	none	none	-0.733747	-0.369932	1.10368	0.00526	-0.42891	-0.945258	-1.00774	-0.553075	-0.0695605	-0.0116595	-1.84381	0.4453	1.28144	0.920964	1.28048	0.931833
isothreonic acid	C00639	Lipids	Fatty acyls	Eicosanoids	Prostaglandins	none	0.847754	0.209283	-1.05704	0.00564	0.793082	0.689616	0.9847	0.923619	0.196083	0.830851	-0.799583	0.609782	-0.862659	-2.18405	-0.836341	-0.345099
arabitol	C01904	NA	NA	NA	NA	NA	-0.415701	-0.761798	1.1775	0.00114	0.116188	0.207531	-1.28916	-0.697364	-0.581028	-1.23115	-0.450342	-0.784669	0.88803	1.34749	0.758962	1.71551
adenosine	C00212	Nucleic acids	Nucleosides	Ribonucleosides	none	none	-0.0133187	-1.12285	1.13617	7.24e-06	-0.0361501	-0.144739	0.0144288	0.113185	-1.39527	-1.05688	-1.49127	-0.547972	1.36835	0.778515	1.30751	1.0903
guanosine	C00387	Nucleic acids	Nucleosides	Ribonucleosides	none	none	-0.433473	-0.848862	1.28234	7.07e-06	-0.282285	-0.134085	-0.875523	-0.441999	-1.17818	-0.797117	-0.763135	-0.657015	1.58757	0.826541	1.43854	1.27669
thymine	C00178	Nucleic acids	Bases	Pyrimidines	none	none	-0.635497	-0.466573	1.10207	0.00703	-0.631042	-0.0902248	-0.648389	-1.17233	-1.57036	-0.173293	-0.123229	0.000590824	1.70561	0.11721	1.18672	1.39874
uridine	C00299	Nucleic acids	Nucleosides	Ribonucleosides	none	none	0.409609	-1.24994	0.840331	5.72e-05	0.337843	0.402529	0.00885866	0.889204	-1.3623	-1.13127	-1.46542	-1.04077	1.11841	1.3987	0.381848	0.462369
2-deoxytetronic acid	NA	Organic acids	Carboxylic acids	none	none	none	-0.587137	-0.52213	1.10927	0.00663	-0.932515	0.0284569	-0.147911	-1.29658	-1.13367	-1.07507	0.428774	-0.30855	0.631978	1.44473	0.714198	1.64616
citramalic acid	C00815	Organic acids	Carboxylic acids	Acids, Acyclic	Dicarboxylic Acids	none	0.214806	0.919355	-1.13416	0.000856	0.409235	0.403891	-0.129037	0.175136	0.570863	1.62937	0.860459	0.61673	-0.323607	-0.960712	-1.94562	-1.30671
1,3-diaminopropane	C00986	Peptides	Amines	none	none	none	-1.18771	1.02392	0.163787	2.64e-05	-1.15078	-0.987094	-0.867161	-1.7458	1.06357	0.677703	1.56193	0.792485	-0.0437562	0.378059	0.00687312	0.313973
cadaverine	C01672	Peptides	Amines	none	none	none	-0.714952	-0.635068	1.35002	3.41e-11	-0.663497	-0.641865	-0.749258	-0.805188	-0.736504	-0.686202	-0.52325	-0.594316	1.40639	1.30255	1.31344	1.3777
isoleucine	C00407	Peptides	Amino acids	Common amino acids	none	none	-0.574844	-0.757322	1.33217	7.3e-08	-0.607497	-0.719116	-0.403723	-0.569042	-0.653244	-1.0072	-0.448643	-0.9202	1.36189	1.39936	1.16322	1.40419
leucine	C00123	Peptides	Amino acids	Common amino acids	none	none	-0.761251	-0.55734	1.31859	7.92e-07	-0.71123	-0.917162	-0.338762	-1.07785	-0.520179	-0.74787	-0.30689	-0.65442	1.35102	1.33072	1.11304	1.47958
phenylalanine	C00079	Peptides	Amino acids	Common amino acids	none	none	-0.481796	-0.848664	1.33046	1e-09	-0.41479	-0.451033	-0.468727	-0.592633	-0.799052	-0.850803	-0.905293	-0.839511	1.38254	1.38491	1.08346	1.47093
putrescine	C00138	Peptides	Amines	none	none	none	-1.34514	0.751667	0.593473	4.82e-10	-1.31368	-1.26417	-1.38954	-1.41317	0.682339	0.816405	0.928523	0.579402	0.643145	0.574371	0.522753	0.633621
tryptophan	C00078	Peptides	Amino acids	Common amino acids	none	none	-0.661987	-0.579744	1.24173	0.000246	-0.779277	-0.719421	-0.110826	-1.03842	-0.887521	-0.813324	9.22634e-05	-0.618225	1.08183	0.834786	1.05945	1.99085
valine	C00183	Peptides	Amino acids	Common amino acids	none	none	-0.703961	-0.628885	1.33285	1.4e-07	-0.504093	-0.91731	-0.788113	-0.606329	-0.670862	-0.908687	-0.446428	-0.489562	1.47264	1.22834	1.13641	1.494
pipecolinic acid	C00408	Phytochemical compounds	Alkaloids	Alkaloids derived from lysine	Piperidine alkaloids	none	-0.995408	-0.184689	1.1801	7.42e-05	-0.378509	-1.11395	-1.06216	-1.42701	-0.642799	0.3572	0.00684149	-0.46	1.41417	1.26616	0.933703	1.10636
nicotinic acid	C00253	Vitamins and Cofactors	Vitamins	Water-soluble vitamins	none	none	-1.14481	0.757726	0.387082	0.00234	-0.483503	-1.65888	-1.05454	-1.38231	0.663775	1.27501	1.13869	-0.0465663	-0.206572	1.14813	0.505293	0.10148
