# Supplementary material for: Salmonella enterica exploits the auxin signaling pathway to overcome stomatal immunity
Source: PLoS Pathog. 2025 Nov 17;21(11):e1013662. doi: 10.1371/journal.ppat.1013662 (PMC12622826; doi:10.1371/journal.ppat.1013662)
Supplement: S3 Dataset — Significantly differentially expressed genes were considered based on a Benjanimi–Hochberg false discovery rate adjusted p-value (adj.P.Value) <0.05 and a Log2 fold change (logFC) <-1 or >1. (XLSX) [file ppat.1013662.s003.xlsx]

## Sheet: Sheet1
Dataset S3. List of significantly up-regulated genes in STm 14028s at 4 HPI on both Arabidopsis and lettuce (data mined from Jacob et al., 2021). Significantly differentially expressed genes were considered based on a Benjanimi–Hochberg false discovery rate adjusted p-value (adj.P.Value) <0.05 and a Log2 fold change (logFC) <-1 or >1.
		Arabidopsis		Lettuce
		4 HPI vs. inoculum		4 HPI vs. inoculum
Gene ID	Gene Description	Log2 FC	Adj. p-value	Log2 FC	Adj. p-value
MC58_00800	membrane protein	2.06014	2.35737e-10	1.51212	0.0029268
MC58_00830	hydroxyglutarate oxidase	4.67	3.19653e-16	1.38723	0.00552683
MC58_00835	carbon starvation induced protein	5.31678	4.07131e-18	2.21516	1.66862e-06
MC58_01595	stationary phase inducible protein CsiE	3.6154	3.32e-16	1.38234	2.01899e-05
MC58_02325	manganese transport protein MntH	1.16159	7.54854e-05	2.16503	1.75468e-07
MC58_02340	indolepyruvate decarboxylase (ipdC)	4.14746	6.04904e-17	1.01618	0.0446753
MC58_02440	long-chain fatty acid outer membrane transporter	1.83105	1.01231e-08	1.62831	5.38513e-06
MC58_04050	DNA gyrase inhibitor	1.4016	3.97012e-06	1.05792	0.00375897
MC58_04705	glutaredoxin	2.13867	2.49931e-11	1.66138	1.05217e-06
MC58_05475	arginine succinyltransferase	5.18758	2.2709e-15	1.67436	5.73355e-05
MC58_05480	succinylglutamate-semialdehyde dehydrogenase	4.61	7.37825e-15	1.9859	2.36676e-06
MC58_05485	succinylarginine dihydrolase	3.63717	2.41183e-11	2.05496	1.84899e-05
MC58_05490	succinylglutamate desuccinylase	2.88867	4.11062e-09	1.83051	0.00203725
MC58_06090	cyclopropane fatty acyl phospholipid synthase	3.72793	1.51316e-16	1.11138	0.00189325
MC58_06535	membrane protein	3.45365	1.13e-11	2.2316	2.85798e-05
MC58_06935	gamma-aminobutyraldehyde dehydrogenase	2.84368	1.13666e-12	1.00604	0.0161068
MC58_07090	hypothetical protein	2.00681	1.43268e-08	1.46719	4.07305e-05
MC58_08115	amino acid dehydrogenase	1.17143	6.34779e-07	1.08691	0.00559102
MC58_08190	long-chain fatty acid-CoA ligase	1.0718	1.44171e-05	1.33423	0.000455296
MC58_09640	hypothetical protein	2.05787	4.5639e-07	1.31798	0.00501811
MC58_10065	LysR family transcriptional regulator	2.05989	7.5114e-07	1.0249	0.0202973
MC58_10320	peptidase M15	1.22686	8.7615e-06	1.11789	0.00100861
MC58_12260	cysteine synthase	1.46718	0.000471389	3.90321	1.43318e-06
MC58_12610	hypothetical protein	3.15969	1.486e-16	1.38594	6.22688e-07
MC58_13545	transcriptional regulator	2.82983	1.40105e-12	1.04267	0.00147358
MC58_14735	hypothetical protein	2.00667	0.000377865	3.2247	2.16844e-07
MC58_14925	succinate-semialdehyde dehydrogenase	4.0201	3.22241e-17	1.31605	8.83e-05
MC58_15600	membrane protein	1.57345	7.74e-07	1.377	0.00306886
MC58_15605	isovaleryl-CoA dehydrogenase	2.60381	2.4e-11	1.05	0.0112
MC58_16300	hypothetical protein	5.16698	4.4276e-16	1.16039	0.00450242
MC58_18910	hypothetical protein	2.7941	1.99326e-12	1.53645	0.000640862
MC58_19110	transcriptional regulator	3.05083	1.87731e-13	1.01219	0.00130175
MC58_21215	serine/threonine protein kinase	1.44477	3.16007e-07	1.21762	0.0244655
MC58_07735	tryptophan synthase subunit alpha (trpA)	1.18	9.28805e-06	-	-
MC58_21250	putrescine--2-oxoglutarate aminotransferase	4.42453	3.40164e-16	1.9953	1.98838e-05
