# Supplementary material for: Salmonella enterica exploits the auxin signaling pathway to overcome stomatal immunity
Source: PLoS Pathog. 2025 Nov 17;21(11):e1013662. doi: 10.1371/journal.ppat.1013662 (PMC12622826; doi:10.1371/journal.ppat.1013662)
Supplement: S4 Dataset — Genes are grouped by KEGG pathway classification. Significantly differentially expressed genes were considered based on a Benjanimi–Hochberg false discovery rate adjusted p-value (adj.P.Value) <0.05 and a Log2 fold change (logFC) <-1 or >1. Blue and red cells indicate significantly down- and up-regulated genes, respectively. (XLSX) [file ppat.1013662.s004.xlsx]

## Sheet: Arabidopsis - Auxin, ABA Genes
Dataset S4. Auxin- and ABA-related genes that are modulated by STm 14028s in Arabidopsis based on the transcriptomic analysis reported by Jacob et al. (2021). Genes are grouped by KEGG pathway classification. Significantly differentially expressed genes were considered based on a Benjanimi–Hochberg false discovery rate adjusted p-value (adj.P.Value) <0.05 and a Log2 fold change (logFC) <-1 or >1.…
		STm 14028s vs. mock
		4 HPI		24 HPI
Gene ID	Gene Description	Log2 FC	Adj. p-value	Log2 FC	Adj. p-value	Notes
Tryptophan Biosyntheis
AT5G17990	tryptophan biosynthesis 1	1.02047	0.0001537	3.21675	2.04733e-09	TRP1
AT1G07780	phosphoribosylanthranilate isomerase 1	-0.27	0.564381	-2.07824	0.000176	PAI1
AT5G05590	phosphoribosylanthranilate isomerase 2	0.984371	0.000207358	1.21535	2.62847e-05	PAI2
AT1G29410	phosphoribosylanthranilate isomerase 3	-1.22746	0.00511886	-1.39537	0.0013098	PAI3
AT2G04400	Aldolase-type TIM barrel family protein	2.91819	1.76337e-05	2.63963	0.000336068	IGPS
AT3G54640	tryptophan synthase alpha chain	3.35426	0.000144551	3.77607	7.84068e-05	TSA1
AT4G02610	Aldolase-type TIM barrel family protein	-2.01288	0.000491179	-1.23152	0.00555192	INS
AT5G28237	Pyridoxal-5'-phosphate-dependent enzyme family protein	5.06599	8.38338e-05	-1.16277	0.18069	TSB4
AT5G54810	tryptophan synthase beta-subunit 1	2.54163	0.0214382	2.03758	0.0373682	TSB1
AT4G27070	tryptophan synthase beta-subunit 2	1.41486	2.4435e-05	1.3398	0.00223088	TSB2
Auxin Biosyntheis
AT1G70560	tryptophan aminotransferase of Arabidopsis 1	-0.537638	0.230921	-0.116939	0.792666	TAA1
AT4G24670	tryptophan aminotransferase related 2	-4.0398	9.21338e-07	-5.01693	5.04746e-08	TAR2
AT4G13260	Flavin-binding monooxygenase family protein	-1.13479	0.0910489	-1.09843	0.117793	YUC2
AT5G43890	Flavin-binding monooxygenase family protein	2.19533	0.000927695	1.88181	0.0534811	YUC5
AT5G25620	Flavin-binding monooxygenase family protein	-0.644054	0.174821	-1.34699	0.00679148	YUC6
AT4G28720	Flavin-binding monooxygenase family protein	-2.64016	0.00183063	-1.87231	0.00528144	YUC8
AT1G04180	YUCCA 9	-4.09001	0.0115622	-2.11511	0.157608	YUC9
AT4G39950	cytochrome P450, family 79, subfamily B, polypeptide 2	1.41982	8.53252e-05	3.11835	0.000235733	CYP79B2
AT2G22330	cytochrome P450, family 79, subfamily B, polypeptide 3	0.387731	0.327413	1.1546	0.0934873	CYP79B3
AT2G30750	cytochrome P450, family 71, subfamily A, polypeptide 12	5.81876	1.15335e-09	11.5399	2.34187e-09	CYP71A12
AT2G30770	cytochrome P450, family 71, subfamily A, polypeptide 13	-0.194805	0.671929	4.29153	1.43357e-05	CYP71A13
AT3G44310	nitrilase 1	-0.747833	0.466966	-0.950113	0.428497	NIT1
AT3G44300	nitrilase 2	4.70702	0.00107198	9.11504	3.05835e-05	NIT2
AT3G44320	nitrilase 3	0.384788	0.379102	1.77473	0.000217179	NIT3
Auxin Transport
AT2G38120	Transmembrane amino acid transporter family protein	-1.83564	0.0127214	-3.03586	2.9998e-05	AUX1
AT5G01240	like AUXIN RESISTANT 1	-1.79162	0.00175354	-3.27823	1.71697e-06	LAX1
AT2G21050	like AUXIN RESISTANT 2	-5.38082	2.84245e-05	-6.69973	6.00894e-06	LAX2
AT1G77690	like AUX1 3	-1.61883	0.000442536	-0.740558	0.0741054	LAX3
Auxin Signaling
AT3G62980	F-box/RNI-like superfamily protein	-0.993263	0.0394645	-1.46187	0.00235871	TIR1
AT4G03190	GRR1-like protein 1	-2.7	0.000384	-2.7	8.09e-05	AFB1
AT3G26810	auxin signaling F-box 2	0.742249	0.232309	0.533017	0.410492	AFB2
AT1G12820	auxin signaling F-box 3	-0.972334	0.164406	-1.28264	0.100929	AFB3
AT4G24390	RNI-like superfamily protein	-1.01995	0.000569578	0.516966	0.038062	AFB4
AT5G49980	auxin F-box protein 5	-1.52419	2.40003e-05	-0.509997	0.0440446	AFB5
AT1G05180	NAD(P)-binding Rossmann-fold superfamily protein	0.263635	0.218365	1.19553	4.65068e-05	AXR1
AT1G04250	AUX/IAA transcriptional regulator family protein	-2.04729	0.000165503	-4.22368	0.000114033	AXR3
AT4G14560	indole-3-acetic acid inducible	0.555574	0.196564	-2.15158	1.90865e-05	IAA1
AT3G23030	indole-3-acetic acid inducible 2	0.870628	0.0703662	0.595956	0.0581451	IAA2
AT1G15580	indole-3-acetic acid inducible 5	-0.0291061	0.954867	-4.69431	5.80436e-05	IAA5
AT3G23050	indole-3-acetic acid 7	-0.963101	0.216134	-1.59442	0.00641332	IAA7
AT2G22670	indoleacetic acid-induced protein 8	-0.60669	0.0588077	-2.38183	5.20165e-07	IAA8
AT1G04100	indoleacetic acid-induced protein 10	0.916069	0.00112889	0.872203	0.000489476	IAA10
AT4G28640	indole-3-acetic acid inducible 11	-0.753517	0.0299661	-0.191774	0.515787	IAA11
AT1G04550	AUX/IAA transcriptional regulator family protein	-2.39149	9.87935e-09	-2.63404	3.72141e-08	IAA12
AT2G33310	auxin-induced protein 13	-0.499296	0.0360966	-1.52477	3.21274e-06	IAA13
AT4G14550	indole-3-acetic acid inducible 14	-1.68572	0.0258206	-3.81945	2.35107e-06	IAA14
AT3G04730	indoleacetic acid-induced protein 16	0.11804	0.921507	-1.08901	0.270728	IAA16
AT1G51950	indole-3-acetic acid inducible 18	1.54985	5.32391e-06	1.2857	2.65142e-05	IAA18
AT3G15540	indole-3-acetic acid inducible 19	1.20799	0.105989	0.858456	0.486237	IAA19
AT5G25890	indole-3-acetic acid inducible 28	0.148748	0.599617	2.12249	1.38495e-06	IAA28
AT4G32280	indole-3-acetic acid inducible 29	-1.15	0.333	-4.03	0.000218	IAA29
AT3G16500	phytochrome-associated protein 1	0.442251	0.110688	1.4454	1.17458e-05	PAP1
AT4G29080	phytochrome-associated protein 2	-1.11283	0.00889136	-0.715499	0.0681223	PAP2
AT1G04240	AUX/IAA transcriptional regulator family protein	-3.7828	0.0237099	-8.81801	0.00020541	SHY2
AT1G59750	auxin response factor 1	0.07	0.892	-0.58	0.235	ARF1
AT5G62000	auxin response factor 2	-0.141078	0.927522	-0.68505	0.653828	ARF2
AT2G33860	Transcriptional factor B3 family protein / auxin-responsive factor AUX/IAA-related	-3.80213	8.83687e-06	-3.15462	5.46035e-06	ARF3
AT5G60450	auxin response factor 4	-0.863675	0.0019514	0.294386	0.294066	ARF4
AT1G19850	Transcriptional factor B3 family protein / auxin-responsive factor AUX/IAA-related	1.05965	0.0610483	1.27251	0.0418657	ARF5
AT1G30330	auxin response factor 6	-0.59	0.346	-0.43	0.344	ARF6
AT5G20730	Transcriptional factor B3 family protein / auxin-responsive factor AUX/IAA-related	0.0140396	0.979459	1.07225	0.0170338	ARF7
AT5G37020	auxin response factor 8	-1.96853	6.02366e-06	-2.64321	2.03314e-07	ARF8
AT4G23980	auxin response factor 9	-0.0749936	0.684956	0.585855	0.00314669	ARF9
AT2G28350	auxin response factor 10	0.415563	0.306916	-0.11238	0.790469	ARF10
AT2G46530	auxin response factor 11	-0.0848888	0.815207	0.718135	0.023547	ARF11
AT4G30080	auxin response factor 16	0.124943	0.673468	0.579877	0.0136547	ARF16
AT1G77850	auxin response factor 17	-0.460588	0.15268	-0.095519	0.787064	ARF17
AT3G61830	auxin response factor 18	-1.88659	0.00214123	-2.30427	0.000245934	ARF18
AT1G19220	auxin response factor 19	-0.746582	0.205983	-0.661639	0.0971047	ARF19
ABA associated genes
AT1G01360	regulatory component of ABA receptor 1	-0.954378	0.00212466	-1.23159	0.000167873	PYL9
AT1G07430	highly ABA-induced PP2C gene 2	2.61159	0.0025762	0.00320027	0.996188	PP2C family	Negative regulator
AT1G09950	RESPONSE TO ABA AND SALT 1	3.35163	0.000222651	-3.3627	0.041058	RAS1
AT1G16540	molybdenum cofactor sulfurase (LOS5) (ABA3)	0.98174	0.00434124	1.74235	1.48796e-05	MCSU
AT1G49720	abscisic acid responsive element-binding factor 1	-1.13794	0.00345809	0.361786	0.0793592	ABF1
AT1G66600	ABA overly sensitive mutant 3	2.79648	0.00294521	10.2634	1.36227e-07	ABO3
AT1G67080	abscisic acid (aba)-deficient 4	-1.44663	4.02501e-06	-0.639432	0.00461151	ABA4	Biosynthesis
AT1G72770	HYPERSENSITIVE TO ABA1	2.0141	0.00400794	0.0905463	0.890794	HAB1
AT1G76260	DWD (DDB1-binding WD40 protein) hypersensitive to ABA 2	1.36585	1.62068e-05	-0.440872	0.0453964	DWA2
AT5G23350	GRAM domain-containing protein / ABA-responsive protein-related	1.80453	0.00320253	-1.81393	0.0709275
AT5G23360	GRAM domain-containing protein / ABA-responsive protein-related	0.480057	0.238694	-1.15312	0.00169723
AT5G23370	GRAM domain-containing protein / ABA-responsive protein-related	0.705614	0.283831	-2.73586	0.00111159
AT5G42560	Abscisic acid-responsive (TB2/DP1, HVA22) family protein	-0.0130202	0.969009	0.481283	0.0633763
AT5G53160	regulatory components of ABA receptor 3	-0.891315	0.102104	0.960933	0.020322	PYL8
AT5G59220	highly ABA-induced PP2C gene 1	6.48887	0.0186977	3.12015	0.0546132	PP2C family	Negative regulator
AT5G67030	zeaxanthin epoxidase (ZEP) (ABA1)	-2.23917	0.0184728	-2.1875	0.0925343	ZEP	Biosynthesis
AT1G52340	NAD(P)-binding Rossmann-fold superfamily protein	-1.84635	1.48007e-05	-2.22772	8.96178e-06	SDR1	Biosynthesis
AT3G14440	nine-cis-epoxycarotenoid dioxygenase 3	0.288061	0.795637	-2.31719	0.000555793	NCED3	Biosynthesis
AT2G27150	abscisic aldehyde oxidase 3	2.83586	6.4462e-05	3.32134	1.35317e-05	AAO3	Biosynthesis
AT1G30100	nine-cis-epoxycarotenoid dioxygenase 5	-0.636192	0.458441	3.30752	0.00619974	NCED5	Biosynthesis
AT4G19170	nine-cis-epoxycarotenoid dioxygenase 4	-5.07884	0.0106237	-4.72	0.0208431	NCED4	Biosynthesis
AT4G26080	Protein phosphatase 2C family protein	2.0446	0.0174988	0.842651	0.200515	ABI1	Negative regulator
